# Supplementary material for: Endogenous but not sensory-driven activity controls migration, morphogenesis and survival of adult-born juxtaglomerular neurons in the mouse olfactory bulb
Source: Cell Mol Life Sci. 2023 Mar 18;80(4):98. doi: 10.1007/s00018-023-04753-4 (PMC10023654; doi:10.1007/s00018-023-04753-4)
Supplement: Supplementary file 2 — Supplementary file2 (XLSX 48 KB) [file 18_2023_4753_MOESM2_ESM.xlsx]

## Sheet: all GO terms
GroupID	Category	Term	Description	LogP	Log(q-value)	InTerm_InList	Genes	Symbols
1_Summary	GO Biological Processes	GO:0050808	synapse organization	-41.7001	-37.5022	63/453	11519,12064,12297,12323,12558,13602,13839,14183,14360,14394,14395,14402,14432,14658,14810,14812,16443,17762,17999,18039,18163,18212,18645,19122,19242,19280,19699,19894,20411,20616,20617,20964,22288,26556,26875,50791,56508,64085,67703,80883,108071,108100,208643,210933,216831,219228,229715,233071,234267,235604,242662,243961,245446,245537,269788,319387,319504,331461,380702,382253,399558,433485,54515…	Add2,Bdnf,Cacnb3,Camk2b,Cdh2,Sparcl1,Epha5,Fgfr2,Fyn,Gabra1,Gabra2,Gabrb3,Gap43,Glrb,Grin1,Grin2b,Itsn1,Mapt,Nedd4,Nefl,Ctnnd2,Ntrk2,Pfn2,Prnp,Ptn,Ptprs,Reln,Rph3a,Sorbs1,Snap91,Snca,Syn1,Utrn,Homer1,Pclo,Magi2,Rapgef4,Clstn2,Kirrel3,Ntng1,Grm5,Baiap2,Eif4g1,Adgrb3,Arhgap44,Pcdh17,Amigo1,Arhgap33,Gpm6a,Camkv,Rims3,Shank1,Slitrk4,Nlgn3,Lhfpl4,Adgrl3,Nrcam,Il1rapl1,Shisa6,Cdkl5,Flrt2,Syndig1,Kalrn,…
1_Member	GO Biological Processes	GO:0050808	synapse organization	-41.7001	-37.5022	63/453	11519,12064,12297,12323,12558,13602,13839,14183,14360,14394,14395,14402,14432,14658,14810,14812,16443,17762,17999,18039,18163,18212,18645,19122,19242,19280,19699,19894,20411,20616,20617,20964,22288,26556,26875,50791,56508,64085,67703,80883,108071,108100,208643,210933,216831,219228,229715,233071,234267,235604,242662,243961,245446,245537,269788,319387,319504,331461,380702,382253,399558,433485,545156	Add2,Bdnf,Cacnb3,Camk2b,Cdh2,Sparcl1,Epha5,Fgfr2,Fyn,Gabra1,Gabra2,Gabrb3,Gap43,Glrb,Grin1,Grin2b,Itsn1,Mapt,Nedd4,Nefl,Ctnnd2,Ntrk2,Pfn2,Prnp,Ptn,Ptprs,Reln,Rph3a,Sorbs1,Snap91,Snca,Syn1,Utrn,Homer1,Pclo,Magi2,Rapgef4,Clstn2,Kirrel3,Ntng1,Grm5,Baiap2,Eif4g1,Adgrb3,Arhgap44,Pcdh17,Amigo1,Arhgap33,Gpm6a,Camkv,Rims3,Shank1,Slitrk4,Nlgn3,Lhfpl4,Adgrl3,Nrcam,Il1rapl1,Shisa6,Cdkl5,Flrt2,Syndig1,Kalrn
1_Member	GO Biological Processes	GO:0099175	regulation of postsynapse organization	-16.7178	-14.4977	22/126	12323,12558,14360,14432,14810,14812,19122,19242,19280,19699,20411,26556,56508,108100,216831,233071,245537,319504,331461,380702,382253,545156	Camk2b,Cdh2,Fyn,Gap43,Grin1,Grin2b,Prnp,Ptn,Ptprs,Reln,Sorbs1,Homer1,Rapgef4,Baiap2,Arhgap44,Arhgap33,Nlgn3,Nrcam,Il1rapl1,Shisa6,Cdkl5,Kalrn
1_Member	GO Biological Processes	GO:0022604	regulation of cell morphogenesis	-16.5948	-14.3865	40/523	12064,12323,12558,13193,14360,14810,17242,17755,17756,17762,17886,17999,18039,18212,19242,19280,19283,19699,20203,20616,20979,22352,29873,56177,64009,74053,76454,107351,108100,210933,213084,216831,229715,233071,245537,268902,331461,382253,545156,665113	Bdnf,Camk2b,Cdh2,Dcx,Fyn,Grin1,Mdk,Map1b,Map2,Mapt,Myh9,Nedd4,Nefl,Ntrk2,Ptn,Ptprs,Ptprz1,Reln,S100b,Snap91,Syt1,Vim,Cspg5,Olfm1,Syne1,Grip1,Fbxo31,Kank1,Baiap2,Adgrb3,Cdkl3,Arhgap44,Amigo1,Arhgap33,Nlgn3,Robo2,Il1rapl1,Cdkl5,Kalrn,Tnik
1_Member	GO Biological Processes	GO:0048813	dendrite morphogenesis	-16.5778	-14.3756	25/178	12322,12323,13175,13193,13839,14360,14810,17999,18163,19242,19283,19699,64009,76454,108100,210933,213084,216831,233071,243961,245537,331461,382253,545156,665113	Camk2a,Camk2b,Dclk1,Dcx,Epha5,Fyn,Grin1,Nedd4,Ctnnd2,Ptn,Ptprz1,Reln,Syne1,Fbxo31,Baiap2,Adgrb3,Cdkl3,Arhgap44,Arhgap33,Shank1,Nlgn3,Il1rapl1,Cdkl5,Kalrn,Tnik
1_Member	GO Biological Processes	GO:0050773	regulation of dendrite development	-15.8337	-13.6693	25/191	12323,14810,16443,17999,18212,19242,19280,19283,19699,20620,56508,64009,76454,108100,208922,210933,213084,216831,233071,243961,245537,331461,382253,545156,665113	Camk2b,Grin1,Itsn1,Nedd4,Ntrk2,Ptn,Ptprs,Ptprz1,Reln,Plk2,Rapgef4,Syne1,Fbxo31,Baiap2,Cpeb3,Adgrb3,Cdkl3,Arhgap44,Arhgap33,Shank1,Nlgn3,Il1rapl1,Cdkl5,Kalrn,Tnik
1_Member	GO Biological Processes	GO:0106027	neuron projection organization	-12.6894	-10.7168	17/102	12323,13839,14360,14810,14812,18163,19122,19699,19894,26556,108100,216831,232975,233071,243961,245537,545156	Camk2b,Epha5,Fyn,Grin1,Grin2b,Ctnnd2,Prnp,Reln,Rph3a,Homer1,Baiap2,Arhgap44,Atp1a3,Arhgap33,Shank1,Nlgn3,Kalrn
1_Member	GO Biological Processes	GO:0097061	dendritic spine organization	-12.1232	-10.183	16/94	12323,13839,14360,14810,14812,18163,19122,19699,19894,26556,108100,216831,233071,243961,245537,545156	Camk2b,Epha5,Fyn,Grin1,Grin2b,Ctnnd2,Prnp,Reln,Rph3a,Homer1,Baiap2,Arhgap44,Arhgap33,Shank1,Nlgn3,Kalrn
1_Member	GO Biological Processes	GO:0048814	regulation of dendrite morphogenesis	-11.8708	-9.95166	17/114	12323,14810,17999,19283,19699,64009,76454,108100,210933,213084,216831,233071,245537,331461,382253,545156,665113	Camk2b,Grin1,Nedd4,Ptprz1,Reln,Syne1,Fbxo31,Baiap2,Adgrb3,Cdkl3,Arhgap44,Arhgap33,Nlgn3,Il1rapl1,Cdkl5,Kalrn,Tnik
1_Member	GO Biological Processes	GO:0045666	positive regulation of neuron differentiation	-16.8504	-14.6067	38/461	12064,12323,12805,13193,14360,16443,17242,17755,17762,17977,18015,18039,18212,18546,19242,19283,19699,20616,20979,22240,50791,74053,75769,76454,108100,208643,208922,213084,216739,229715,234593,235180,243961,245537,268902,331461,382253,545156	Bdnf,Camk2b,Cntn1,Dcx,Fyn,Itsn1,Mdk,Map1b,Mapt,Ncoa1,Nf1,Nefl,Ntrk2,Pcp4,Ptn,Ptprz1,Reln,Snap91,Syt1,Dpysl3,Magi2,Grip1,Plppr5,Fbxo31,Baiap2,Eif4g1,Cpeb3,Cdkl3,Acsl6,Amigo1,Ndrg4,Fez1,Shank1,Nlgn3,Robo2,Il1rapl1,Cdkl5,Kalrn
1_Member	GO Biological Processes	GO:0060996	dendritic spine development	-10.3348	-8.5279	16/122	12322,12323,13839,16443,18163,19280,19699,20620,108100,208922,216831,233071,243961,245537,382253,545156	Camk2a,Camk2b,Epha5,Itsn1,Ctnnd2,Ptprs,Reln,Plk2,Baiap2,Cpeb3,Arhgap44,Arhgap33,Shank1,Nlgn3,Cdkl5,Kalrn
1_Member	GO Biological Processes	GO:1900006	positive regulation of dendrite development	-9.04637	-7.3342	14/108	12323,16443,19242,19283,19699,76454,108100,208922,213084,243961,245537,331461,382253,545156	Camk2b,Itsn1,Ptn,Ptprz1,Reln,Fbxo31,Baiap2,Cpeb3,Cdkl3,Shank1,Nlgn3,Il1rapl1,Cdkl5,Kalrn
1_Member	GO Biological Processes	GO:0060998	regulation of dendritic spine development	-8.91316	-7.21496	13/92	12323,16443,19280,19699,20620,108100,208922,216831,233071,243961,245537,382253,545156	Camk2b,Itsn1,Ptprs,Reln,Plk2,Baiap2,Cpeb3,Arhgap44,Arhgap33,Shank1,Nlgn3,Cdkl5,Kalrn
1_Member	GO Biological Processes	GO:0060997	dendritic spine morphogenesis	-7.09552	-5.53211	10/69	12323,13839,18163,19699,108100,216831,233071,243961,245537,545156	Camk2b,Epha5,Ctnnd2,Reln,Baiap2,Arhgap44,Arhgap33,Shank1,Nlgn3,Kalrn
1_Member	GO Biological Processes	GO:0060999	positive regulation of dendritic spine development	-6.38672	-4.89895	9/63	12323,16443,19699,108100,208922,243961,245537,382253,545156	Camk2b,Itsn1,Reln,Baiap2,Cpeb3,Shank1,Nlgn3,Cdkl5,Kalrn
1_Member	GO Biological Processes	GO:0050775	positive regulation of dendrite morphogenesis	-5.79907	-4.39636	8/55	12323,19699,76454,108100,213084,331461,382253,545156	Camk2b,Reln,Fbxo31,Baiap2,Cdkl3,Il1rapl1,Cdkl5,Kalrn
1_Member	GO Biological Processes	GO:0061001	regulation of dendritic spine morphogenesis	-4.96845	-3.67635	7/51	12323,19699,108100,216831,233071,245537,545156	Camk2b,Reln,Baiap2,Arhgap44,Arhgap33,Nlgn3,Kalrn
1_Member	GO Biological Processes	GO:0061003	positive regulation of dendritic spine morphogenesis	-3.17199	-2.12639	4/27	12323,19699,108100,545156	Camk2b,Reln,Baiap2,Kalrn
1_Member	GO Biological Processes	GO:0010770	positive regulation of cell morphogenesis involved in differentiation	-10.2666	-8.46839	19/185	12064,12323,13193,17242,17755,17762,18039,18212,19699,20616,29873,76454,108100,213084,229715,268902,331461,382253,545156	Bdnf,Camk2b,Dcx,Mdk,Map1b,Mapt,Nefl,Ntrk2,Reln,Snap91,Cspg5,Fbxo31,Baiap2,Cdkl3,Amigo1,Robo2,Il1rapl1,Cdkl5,Kalrn
1_Member	GO Biological Processes	GO:0010769	regulation of cell morphogenesis involved in differentiation	-17.5453	-15.2559	34/343	12064,12323,12558,13193,14810,17242,17755,17756,17762,17999,18039,18212,19280,19283,19699,20616,22352,29873,56177,64009,76454,107351,108100,210933,213084,216831,229715,233071,245537,268902,331461,382253,545156,665113	Bdnf,Camk2b,Cdh2,Dcx,Grin1,Mdk,Map1b,Map2,Mapt,Nedd4,Nefl,Ntrk2,Ptprs,Ptprz1,Reln,Snap91,Vim,Cspg5,Olfm1,Syne1,Fbxo31,Kank1,Baiap2,Adgrb3,Cdkl3,Arhgap44,Amigo1,Arhgap33,Nlgn3,Robo2,Il1rapl1,Cdkl5,Kalrn,Tnik
1_Member	GO Biological Processes	GO:0050769	positive regulation of neurogenesis	-18.123	-15.8002	44/580	12064,12323,12805,13193,14360,14365,14810,16443,17242,17755,17762,17977,18015,18039,18212,18546,19242,19283,19699,20238,20616,20979,21803,22240,22352,50791,74053,75769,76454,108071,108100,208643,208922,213084,216739,229715,234593,235180,243961,245537,268902,331461,382253,545156	Bdnf,Camk2b,Cntn1,Dcx,Fyn,Fzd3,Grin1,Itsn1,Mdk,Map1b,Mapt,Ncoa1,Nf1,Nefl,Ntrk2,Pcp4,Ptn,Ptprz1,Reln,Atxn1,Snap91,Syt1,Tgfb1,Dpysl3,Vim,Magi2,Grip1,Plppr5,Fbxo31,Grm5,Baiap2,Eif4g1,Cpeb3,Cdkl3,Acsl6,Amigo1,Ndrg4,Fez1,Shank1,Nlgn3,Robo2,Il1rapl1,Cdkl5,Kalrn
1_Member	GO Biological Processes	GO:0045664	regulation of neuron differentiation	-28.6952	-25.7015	64/776	12064,12323,12558,12805,13193,13865,14360,14810,15904,16443,17242,17268,17755,17756,17762,17977,17999,18015,18039,18212,18546,19242,19280,19283,19699,20614,20616,20620,20682,20979,22240,22352,22628,50791,56177,56508,64009,69064,74053,75769,76454,107351,108100,171469,208643,208922,210933,213084,216739,216831,229715,233071,234593,235106,235180,243961,245537,268902,319504,331461,382253,545156,665113…	Bdnf,Camk2b,Cdh2,Cntn1,Dcx,Nr2f1,Fyn,Grin1,Id4,Itsn1,Mdk,Meis1,Map1b,Map2,Mapt,Ncoa1,Nedd4,Nf1,Nefl,Ntrk2,Pcp4,Ptn,Ptprs,Ptprz1,Reln,Snap25,Snap91,Plk2,Sox9,Syt1,Dpysl3,Vim,Ywhag,Magi2,Olfm1,Rapgef4,Syne1,Fuom,Grip1,Plppr5,Fbxo31,Kank1,Baiap2,Gpr37l1,Eif4g1,Cpeb3,Adgrb3,Cdkl3,Acsl6,Arhgap44,Amigo1,Arhgap33,Ndrg4,Ntm,Fez1,Shank1,Nlgn3,Robo2,Nrcam,Il1rapl1,Cdkl5,Kalrn,Tnik,Acp4
1_Member	GO Biological Processes	GO:0120039	plasma membrane bounded cell projection morphogenesis	-33.4671	-30.0473	66/691	12064,12305,12322,12323,12424,12558,12759,13175,13193,13800,13839,14183,14184,14360,14365,14432,14609,14810,16572,16574,17755,17756,17762,17967,17999,18028,18039,18163,18212,19206,19242,19280,19283,19699,20616,20910,20979,22352,50884,56177,64009,67703,74053,76454,80883,107351,108100,109700,110532,210933,213084,216831,229715,233071,234267,243961,245446,245537,268902,319504,331461,382253,399558,432…	Bdnf,Ddr1,Camk2a,Camk2b,Cck,Cdh2,Clu,Dclk1,Dcx,Enah,Epha5,Fgfr2,Fgfr3,Fyn,Fzd3,Gap43,Gja1,Grin1,Kif5a,Kif5c,Map1b,Map2,Mapt,Ncam1,Nedd4,Nfib,Nefl,Ctnnd2,Ntrk2,Ptch1,Ptn,Ptprs,Ptprz1,Reln,Snap91,Stxbp1,Syt1,Vim,Nckap1,Olfm1,Syne1,Kirrel3,Grip1,Fbxo31,Ntng1,Kank1,Baiap2,Itga1,Adarb1,Adgrb3,Cdkl3,Arhgap44,Amigo1,Arhgap33,Gpm6a,Shank1,Slitrk4,Nlgn3,Robo2,Nrcam,Il1rapl1,Cdkl5,Flrt2,Adcy1,Kalrn,Tnik
1_Member	GO Biological Processes	GO:0048812	neuron projection morphogenesis	-33.0702	-29.7175	65/677	12064,12305,12322,12323,12424,12558,12759,13175,13193,13800,13839,14183,14184,14360,14365,14432,14609,14810,16572,16574,17755,17756,17762,17967,17999,18028,18039,18163,18212,19206,19242,19280,19283,19699,20616,20910,20979,22352,50884,56177,64009,67703,74053,76454,80883,108100,109700,110532,210933,213084,216831,229715,233071,234267,243961,245446,245537,268902,319504,331461,382253,399558,432530,545…	Bdnf,Ddr1,Camk2a,Camk2b,Cck,Cdh2,Clu,Dclk1,Dcx,Enah,Epha5,Fgfr2,Fgfr3,Fyn,Fzd3,Gap43,Gja1,Grin1,Kif5a,Kif5c,Map1b,Map2,Mapt,Ncam1,Nedd4,Nfib,Nefl,Ctnnd2,Ntrk2,Ptch1,Ptn,Ptprs,Ptprz1,Reln,Snap91,Stxbp1,Syt1,Vim,Nckap1,Olfm1,Syne1,Kirrel3,Grip1,Fbxo31,Ntng1,Baiap2,Itga1,Adarb1,Adgrb3,Cdkl3,Arhgap44,Amigo1,Arhgap33,Gpm6a,Shank1,Slitrk4,Nlgn3,Robo2,Nrcam,Il1rapl1,Cdkl5,Flrt2,Adcy1,Kalrn,Tnik
1_Member	GO Biological Processes	GO:0050803	regulation of synapse structure or activity	-30.234	-27.1153	43/277	12064,12323,12558,13429,13602,14360,14432,14810,14812,16443,17999,18212,19122,19242,19280,19699,20411,20616,20617,26556,50791,56508,64085,108100,208643,210933,216831,229715,233071,234267,235604,242662,245446,245537,269788,319387,319504,331461,380702,382253,399558,433485,545156	Bdnf,Camk2b,Cdh2,Dnm1,Sparcl1,Fyn,Gap43,Grin1,Grin2b,Itsn1,Nedd4,Ntrk2,Prnp,Ptn,Ptprs,Reln,Sorbs1,Snap91,Snca,Homer1,Magi2,Rapgef4,Clstn2,Baiap2,Eif4g1,Adgrb3,Arhgap44,Amigo1,Arhgap33,Gpm6a,Camkv,Rims3,Slitrk4,Nlgn3,Lhfpl4,Adgrl3,Nrcam,Il1rapl1,Shisa6,Cdkl5,Flrt2,Syndig1,Kalrn
1_Member	GO Biological Processes	GO:0050807	regulation of synapse organization	-29.7669	-26.6829	42/267	12064,12323,12558,13602,14360,14432,14810,14812,16443,17999,18212,19122,19242,19280,19699,20411,20616,20617,26556,50791,56508,64085,108100,208643,210933,216831,229715,233071,234267,235604,242662,245446,245537,269788,319387,319504,331461,380702,382253,399558,433485,545156	Bdnf,Camk2b,Cdh2,Sparcl1,Fyn,Gap43,Grin1,Grin2b,Itsn1,Nedd4,Ntrk2,Prnp,Ptn,Ptprs,Reln,Sorbs1,Snap91,Snca,Homer1,Magi2,Rapgef4,Clstn2,Baiap2,Eif4g1,Adgrb3,Arhgap44,Amigo1,Arhgap33,Gpm6a,Camkv,Rims3,Slitrk4,Nlgn3,Lhfpl4,Adgrl3,Nrcam,Il1rapl1,Shisa6,Cdkl5,Flrt2,Syndig1,Kalrn
1_Member	GO Biological Processes	GO:0120035	regulation of plasma membrane bounded cell projection organization	-29.6901	-26.6383	65/772	12064,12323,12558,12805,13193,13865,14360,14432,14810,14812,16443,17242,17755,17756,17762,17999,18015,18039,18212,18546,18645,19122,19242,19280,19283,19699,20614,20616,20620,20979,22240,22352,26556,50791,50884,54670,56177,56508,64009,74053,75769,76454,107351,108100,208727,208922,210933,213084,216739,216831,229715,233071,234267,234593,235106,235180,243961,245537,268902,319504,331461,382253,545156,…	Bdnf,Camk2b,Cdh2,Cntn1,Dcx,Nr2f1,Fyn,Gap43,Grin1,Grin2b,Itsn1,Mdk,Map1b,Map2,Mapt,Nedd4,Nf1,Nefl,Ntrk2,Pcp4,Pfn2,Prnp,Ptn,Ptprs,Ptprz1,Reln,Snap25,Snap91,Plk2,Syt1,Dpysl3,Vim,Homer1,Magi2,Nckap1,Atp8b1,Olfm1,Rapgef4,Syne1,Grip1,Plppr5,Fbxo31,Kank1,Baiap2,Hdac4,Cpeb3,Adgrb3,Cdkl3,Acsl6,Arhgap44,Amigo1,Arhgap33,Gpm6a,Ndrg4,Ntm,Fez1,Shank1,Nlgn3,Robo2,Nrcam,Il1rapl1,Cdkl5,Kalrn,Tnik,Acp4
1_Member	GO Biological Processes	GO:0031344	regulation of cell projection organization	-29.3962	-26.3744	65/781	12064,12323,12558,12805,13193,13865,14360,14432,14810,14812,16443,17242,17755,17756,17762,17999,18015,18039,18212,18546,18645,19122,19242,19280,19283,19699,20614,20616,20620,20979,22240,22352,26556,50791,50884,54670,56177,56508,64009,74053,75769,76454,107351,108100,208727,208922,210933,213084,216739,216831,229715,233071,234267,234593,235106,235180,243961,245537,268902,319504,331461,382253,545156,…	Bdnf,Camk2b,Cdh2,Cntn1,Dcx,Nr2f1,Fyn,Gap43,Grin1,Grin2b,Itsn1,Mdk,Map1b,Map2,Mapt,Nedd4,Nf1,Nefl,Ntrk2,Pcp4,Pfn2,Prnp,Ptn,Ptprs,Ptprz1,Reln,Snap25,Snap91,Plk2,Syt1,Dpysl3,Vim,Homer1,Magi2,Nckap1,Atp8b1,Olfm1,Rapgef4,Syne1,Grip1,Plppr5,Fbxo31,Kank1,Baiap2,Hdac4,Cpeb3,Adgrb3,Cdkl3,Acsl6,Arhgap44,Amigo1,Arhgap33,Gpm6a,Ndrg4,Ntm,Fez1,Shank1,Nlgn3,Robo2,Nrcam,Il1rapl1,Cdkl5,Kalrn,Tnik,Acp4
1_Member	GO Biological Processes	GO:0010720	positive regulation of cell development	-18.2852	-15.9446	47/659	11518,12064,12323,12805,13193,14360,14365,14810,16443,17242,17755,17762,17977,18015,18039,18212,18546,19242,19283,19699,20238,20616,20979,21803,22240,22352,29873,50791,74053,75769,76454,108071,108100,208643,208922,213084,216739,229715,234593,235180,238161,243961,245537,268902,331461,382253,545156	Add1,Bdnf,Camk2b,Cntn1,Dcx,Fyn,Fzd3,Grin1,Itsn1,Mdk,Map1b,Mapt,Ncoa1,Nf1,Nefl,Ntrk2,Pcp4,Ptn,Ptprz1,Reln,Atxn1,Snap91,Syt1,Tgfb1,Dpysl3,Vim,Cspg5,Magi2,Grip1,Plppr5,Fbxo31,Grm5,Baiap2,Eif4g1,Cpeb3,Cdkl3,Acsl6,Amigo1,Ndrg4,Fez1,Akap6,Shank1,Nlgn3,Robo2,Il1rapl1,Cdkl5,Kalrn
1_Member	GO Biological Processes	GO:0048858	cell projection morphogenesis	-35.1556	-31.6567	68/696	12064,12305,12322,12323,12424,12558,12759,13175,13193,13800,13839,14183,14184,14360,14365,14432,14609,14810,16572,16574,17242,17755,17756,17762,17967,17999,18028,18039,18163,18212,19206,19242,19280,19283,19699,20616,20910,20979,22352,29873,50884,56177,64009,67703,74053,76454,80883,107351,108100,109700,110532,210933,213084,216831,229715,233071,234267,243961,245446,245537,268902,319504,331461,38225…	Bdnf,Ddr1,Camk2a,Camk2b,Cck,Cdh2,Clu,Dclk1,Dcx,Enah,Epha5,Fgfr2,Fgfr3,Fyn,Fzd3,Gap43,Gja1,Grin1,Kif5a,Kif5c,Mdk,Map1b,Map2,Mapt,Ncam1,Nedd4,Nfib,Nefl,Ctnnd2,Ntrk2,Ptch1,Ptn,Ptprs,Ptprz1,Reln,Snap91,Stxbp1,Syt1,Vim,Cspg5,Nckap1,Olfm1,Syne1,Kirrel3,Grip1,Fbxo31,Ntng1,Kank1,Baiap2,Itga1,Adarb1,Adgrb3,Cdkl3,Arhgap44,Amigo1,Arhgap33,Gpm6a,Shank1,Slitrk4,Nlgn3,Robo2,Nrcam,Il1rapl1,Cdkl5,Flrt2,Adcy1,Kal…
1_Member	GO Biological Processes	GO:0010975	regulation of neuron projection development	-27.5755	-24.6564	56/603	12064,12323,12558,12805,13193,13865,14360,14810,16443,17242,17755,17756,17762,17999,18015,18039,18212,18546,19242,19280,19283,19699,20614,20616,20620,20979,22240,22352,50791,56177,56508,64009,74053,75769,76454,107351,108100,208922,210933,213084,216739,216831,229715,233071,234593,235106,235180,243961,245537,268902,319504,331461,382253,545156,665113,100503991	Bdnf,Camk2b,Cdh2,Cntn1,Dcx,Nr2f1,Fyn,Grin1,Itsn1,Mdk,Map1b,Map2,Mapt,Nedd4,Nf1,Nefl,Ntrk2,Pcp4,Ptn,Ptprs,Ptprz1,Reln,Snap25,Snap91,Plk2,Syt1,Dpysl3,Vim,Magi2,Olfm1,Rapgef4,Syne1,Grip1,Plppr5,Fbxo31,Kank1,Baiap2,Cpeb3,Adgrb3,Cdkl3,Acsl6,Arhgap44,Amigo1,Arhgap33,Ndrg4,Ntm,Fez1,Shank1,Nlgn3,Robo2,Nrcam,Il1rapl1,Cdkl5,Kalrn,Tnik,Acp4
1_Member	GO Biological Processes	GO:0051962	positive regulation of nervous system development	-22.496	-19.8725	52/651	12064,12323,12805,13193,14360,14365,14810,16443,17242,17755,17762,17977,18015,18039,18212,18546,19242,19283,19699,20203,20238,20616,20979,21803,22240,22352,50791,64085,74053,75769,76454,108071,108100,171469,208643,208922,210933,213084,216739,229715,234593,235180,243961,245446,245537,268902,319387,331461,382253,399558,433485,545156	Bdnf,Camk2b,Cntn1,Dcx,Fyn,Fzd3,Grin1,Itsn1,Mdk,Map1b,Mapt,Ncoa1,Nf1,Nefl,Ntrk2,Pcp4,Ptn,Ptprz1,Reln,S100b,Atxn1,Snap91,Syt1,Tgfb1,Dpysl3,Vim,Magi2,Clstn2,Grip1,Plppr5,Fbxo31,Grm5,Baiap2,Gpr37l1,Eif4g1,Cpeb3,Adgrb3,Cdkl3,Acsl6,Amigo1,Ndrg4,Fez1,Shank1,Slitrk4,Nlgn3,Robo2,Adgrl3,Il1rapl1,Cdkl5,Flrt2,Syndig1,Kalrn
1_Member	GO Biological Processes	GO:0016358	dendrite development	-21.6664	-19.1218	36/294	12064,12322,12323,13175,13193,13839,14360,14810,16443,17755,17756,17999,18163,18212,19242,19280,19283,19699,20620,56508,64009,74053,76454,108100,208922,210933,213084,216831,217124,233071,243961,245537,331461,382253,545156,665113	Bdnf,Camk2a,Camk2b,Dclk1,Dcx,Epha5,Fyn,Grin1,Itsn1,Map1b,Map2,Nedd4,Ctnnd2,Ntrk2,Ptn,Ptprs,Ptprz1,Reln,Plk2,Rapgef4,Syne1,Grip1,Fbxo31,Baiap2,Cpeb3,Adgrb3,Cdkl3,Arhgap44,Ppp1r9b,Arhgap33,Shank1,Nlgn3,Il1rapl1,Cdkl5,Kalrn,Tnik
1_Member	GO Biological Processes	GO:0061564	axon development	-20.3898	-17.9323	44/507	12064,12305,12424,12558,13175,13193,13800,13839,14183,14184,14365,14432,14810,16476,16572,16574,17755,17756,17762,17967,18028,18039,18212,19206,19242,19280,19283,19699,20616,20910,22352,56177,80883,110532,213084,229715,245446,245537,268902,319504,382253,399558,432530,545156	Bdnf,Ddr1,Cck,Cdh2,Dclk1,Dcx,Enah,Epha5,Fgfr2,Fgfr3,Fzd3,Gap43,Grin1,Jun,Kif5a,Kif5c,Map1b,Map2,Mapt,Ncam1,Nfib,Nefl,Ntrk2,Ptch1,Ptn,Ptprs,Ptprz1,Reln,Snap91,Stxbp1,Vim,Olfm1,Ntng1,Adarb1,Cdkl3,Amigo1,Slitrk4,Nlgn3,Robo2,Nrcam,Cdkl5,Flrt2,Adcy1,Kalrn
1_Member	GO Biological Processes	GO:0099173	postsynapse organization	-19.8789	-17.4369	29/195	12323,12558,13839,14360,14432,14658,14810,14812,18163,19122,19242,19280,19699,19894,20411,26556,50791,56508,108100,216831,233071,243961,245537,269788,319504,331461,380702,382253,545156	Camk2b,Cdh2,Epha5,Fyn,Gap43,Glrb,Grin1,Grin2b,Ctnnd2,Prnp,Ptn,Ptprs,Reln,Rph3a,Sorbs1,Homer1,Magi2,Rapgef4,Baiap2,Arhgap44,Arhgap33,Shank1,Nlgn3,Lhfpl4,Nrcam,Il1rapl1,Shisa6,Cdkl5,Kalrn
1_Member	GO Biological Processes	GO:0007409	axonogenesis	-19.0748	-16.6478	41/470	12064,12424,12558,13175,13193,13800,13839,14183,14184,14365,14432,14810,16572,16574,17755,17756,17762,17967,18028,18039,18212,19206,19280,19283,19699,20616,20910,22352,56177,80883,110532,213084,229715,245446,245537,268902,319504,382253,399558,432530,545156	Bdnf,Cck,Cdh2,Dclk1,Dcx,Enah,Epha5,Fgfr2,Fgfr3,Fzd3,Gap43,Grin1,Kif5a,Kif5c,Map1b,Map2,Mapt,Ncam1,Nfib,Nefl,Ntrk2,Ptch1,Ptprs,Ptprz1,Reln,Snap91,Stxbp1,Vim,Olfm1,Ntng1,Adarb1,Cdkl3,Amigo1,Slitrk4,Nlgn3,Robo2,Nrcam,Cdkl5,Flrt2,Adcy1,Kalrn
1_Member	GO Biological Processes	GO:0010976	positive regulation of neuron projection development	-18.6139	-16.2289	36/362	12064,12323,12805,13193,14360,16443,17242,17755,17762,18015,18039,18212,18546,19242,19283,19699,20616,20979,22240,50791,74053,75769,76454,108100,208922,213084,216739,229715,234593,235180,243961,245537,268902,331461,382253,545156	Bdnf,Camk2b,Cntn1,Dcx,Fyn,Itsn1,Mdk,Map1b,Mapt,Nf1,Nefl,Ntrk2,Pcp4,Ptn,Ptprz1,Reln,Snap91,Syt1,Dpysl3,Magi2,Grip1,Plppr5,Fbxo31,Baiap2,Cpeb3,Cdkl3,Acsl6,Amigo1,Ndrg4,Fez1,Shank1,Nlgn3,Robo2,Il1rapl1,Cdkl5,Kalrn
1_Member	GO Biological Processes	GO:0031346	positive regulation of cell projection organization	-18.3586	-16.0058	40/466	12064,12323,12805,13193,14360,14810,16443,17242,17755,17762,18015,18039,18212,18546,19242,19283,19699,20616,20979,22240,50791,50884,74053,75769,76454,108100,208727,208922,213084,216739,229715,234267,234593,235180,243961,245537,268902,331461,382253,545156	Bdnf,Camk2b,Cntn1,Dcx,Fyn,Grin1,Itsn1,Mdk,Map1b,Mapt,Nf1,Nefl,Ntrk2,Pcp4,Ptn,Ptprz1,Reln,Snap91,Syt1,Dpysl3,Magi2,Nckap1,Grip1,Plppr5,Fbxo31,Baiap2,Hdac4,Cpeb3,Cdkl3,Acsl6,Amigo1,Gpm6a,Ndrg4,Fez1,Shank1,Nlgn3,Robo2,Il1rapl1,Cdkl5,Kalrn
1_Member	GO Biological Processes	GO:0048667	cell morphogenesis involved in neuron differentiation	-26.6763	-23.8006	56/628	12064,12322,12323,12424,12558,13175,13193,13800,13839,14183,14184,14360,14365,14432,14810,16572,16574,17755,17756,17762,17967,17999,18028,18039,18163,18212,19206,19242,19280,19283,19699,20616,20910,22352,56177,64009,76454,80883,108100,110532,210933,213084,216831,229715,233071,243961,245446,245537,268902,319504,331461,382253,399558,432530,545156,665113	Bdnf,Camk2a,Camk2b,Cck,Cdh2,Dclk1,Dcx,Enah,Epha5,Fgfr2,Fgfr3,Fyn,Fzd3,Gap43,Grin1,Kif5a,Kif5c,Map1b,Map2,Mapt,Ncam1,Nedd4,Nfib,Nefl,Ctnnd2,Ntrk2,Ptch1,Ptn,Ptprs,Ptprz1,Reln,Snap91,Stxbp1,Vim,Olfm1,Syne1,Fbxo31,Ntng1,Baiap2,Adarb1,Adgrb3,Cdkl3,Arhgap44,Amigo1,Arhgap33,Shank1,Slitrk4,Nlgn3,Robo2,Nrcam,Il1rapl1,Cdkl5,Flrt2,Adcy1,Kalrn,Tnik
1_Member	GO Biological Processes	GO:0032990	cell part morphogenesis	-35.2423	-31.6567	69/718	12064,12305,12322,12323,12424,12558,12759,13175,13193,13800,13839,14183,14184,14360,14365,14432,14609,14810,16572,16574,17242,17755,17756,17762,17967,17999,18028,18039,18163,18212,19206,19242,19280,19283,19699,20616,20910,20979,22352,29873,50884,56177,64009,67703,74053,76454,80883,107351,108100,109700,110532,210933,213084,216831,229715,233071,234267,235180,243961,245446,245537,268902,319504,33146…	Bdnf,Ddr1,Camk2a,Camk2b,Cck,Cdh2,Clu,Dclk1,Dcx,Enah,Epha5,Fgfr2,Fgfr3,Fyn,Fzd3,Gap43,Gja1,Grin1,Kif5a,Kif5c,Mdk,Map1b,Map2,Mapt,Ncam1,Nedd4,Nfib,Nefl,Ctnnd2,Ntrk2,Ptch1,Ptn,Ptprs,Ptprz1,Reln,Snap91,Stxbp1,Syt1,Vim,Cspg5,Nckap1,Olfm1,Syne1,Kirrel3,Grip1,Fbxo31,Ntng1,Kank1,Baiap2,Itga1,Adarb1,Adgrb3,Cdkl3,Arhgap44,Amigo1,Arhgap33,Gpm6a,Fez1,Shank1,Slitrk4,Nlgn3,Robo2,Nrcam,Il1rapl1,Cdkl5,Flrt2,Adcy…
2_Summary	GO Biological Processes	GO:0048168	regulation of neuronal synaptic plasticity	-14.5757	-12.5176	16/67	12064,12322,12323,14810,14812,18015,19417,20203,20617,20964,20977,108071,140492,380702,545156,100503991,13429,26557,217124	Bdnf,Camk2a,Camk2b,Grin1,Grin2b,Nf1,Rasgrf1,S100b,Snca,Syn1,Syp,Grm5,Kcnn2,Shisa6,Kalrn,Acp4,Dnm1,Homer2,Ppp1r9b
2_Member	GO Biological Processes	GO:0048168	regulation of neuronal synaptic plasticity	-14.5757	-12.5176	16/67	12064,12322,12323,14810,14812,18015,19417,20203,20617,20964,20977,108071,140492,380702,545156,100503991	Bdnf,Camk2a,Camk2b,Grin1,Grin2b,Nf1,Rasgrf1,S100b,Snca,Syn1,Syp,Grm5,Kcnn2,Shisa6,Kalrn,Acp4
2_Member	GO Biological Processes	GO:0048169	regulation of long-term neuronal synaptic plasticity	-10.769	-8.93476	7/36	12323,14810,14812,18015,20617,20977,108071	Camk2b,Grin1,Grin2b,Nf1,Snca,Syp,Grm5
2_Member	GO Biological Processes	GO:0008277	regulation of G protein-coupled receptor signaling pathway	-6.76716	-5.23641	7/130	12323,13429,20617,20977,26557,108071,217124	Camk2b,Dnm1,Snca,Syp,Homer2,Grm5,Ppp1r9b
3_Summary	GO Biological Processes	GO:0001764	neuron migration	-13.1131	-11.1247	22/185	12322,12323,12424,13175,13193,13865,14360,14365,14609,17242,17762,18212,19283,19699,56177,67703,76454,234267,239719,319387,382253,399558	Camk2a,Camk2b,Cck,Dclk1,Dcx,Nr2f1,Fyn,Fzd3,Gja1,Mdk,Mapt,Ntrk2,Ptprz1,Reln,Olfm1,Kirrel3,Fbxo31,Gpm6a,Mrtfb,Adgrl3,Cdkl5,Flrt2
3_Member	GO Biological Processes	GO:0001764	neuron migration	-13.1131	-11.1247	22/185	12322,12323,12424,13175,13193,13865,14360,14365,14609,17242,17762,18212,19283,19699,56177,67703,76454,234267,239719,319387,382253,399558	Camk2a,Camk2b,Cck,Dclk1,Dcx,Nr2f1,Fyn,Fzd3,Gja1,Mdk,Mapt,Ntrk2,Ptprz1,Reln,Olfm1,Kirrel3,Fbxo31,Gpm6a,Mrtfb,Adgrl3,Cdkl5,Flrt2
3_Member	GO Biological Processes	GO:2001222	regulation of neuron migration	-5.99103	-4.56104	8/52	12322,12323,17242,19283,19699,56177,76454,399558	Camk2a,Camk2b,Mdk,Ptprz1,Reln,Olfm1,Fbxo31,Flrt2
3_Member	GO Biological Processes	GO:2001224	positive regulation of neuron migration	-3.60832	-2.5063	4/21	17242,19283,19699,76454	Mdk,Ptprz1,Reln,Fbxo31
4_Summary	GO Biological Processes	GO:0070997	neuron death	-12.4317	-10.4718	30/408	12064,12759,13163,13867,14184,14360,14402,14810,14812,15505,16443,16476,16500,17242,17762,18015,18039,18212,18546,19017,19122,19283,20617,20910,50754,68943,109700,110532,110886,208727,12322,12323,12424,17977,19242,20203,21803,22038,56177,56772,66214,69635,17709,208643	Bdnf,Clu,Daxx,Erbb3,Fgfr3,Fyn,Gabrb3,Grin1,Grin2b,Hsph1,Itsn1,Jun,Kcnb1,Mdk,Mapt,Nf1,Nefl,Ntrk2,Pcp4,Ppargc1a,Prnp,Ptprz1,Snca,Stxbp1,Fbxw7,Pink1,Itga1,Adarb1,Gabra5,Hdac4,Camk2a,Camk2b,Cck,Ncoa1,Ptn,S100b,Tgfb1,Plscr1,Olfm1,Mllt11,Rgcc,Dapk1,COX2,Eif4g1
4_Member	GO Biological Processes	GO:0070997	neuron death	-12.0633	-10.1254	30/408	12064,12759,13163,13867,14184,14360,14402,14810,14812,15505,16443,16476,16500,17242,17762,18015,18039,18212,18546,19017,19122,19283,20617,20910,50754,68943,109700,110532,110886,208727	Bdnf,Clu,Daxx,Erbb3,Fgfr3,Fyn,Gabrb3,Grin1,Grin2b,Hsph1,Itsn1,Jun,Kcnb1,Mdk,Mapt,Nf1,Nefl,Ntrk2,Pcp4,Ppargc1a,Prnp,Ptprz1,Snca,Stxbp1,Fbxw7,Pink1,Itga1,Adarb1,Gabra5,Hdac4
4_Member	GO Biological Processes	GO:0043525	positive regulation of neuron apoptotic process	-3.72584	-2.60858	7/79	14184,16476,18015,19122,50754,109700,208727	Fgfr3,Jun,Nf1,Prnp,Fbxw7,Itga1,Hdac4
4_Member	GO Biological Processes	GO:0043065	positive regulation of apoptotic process	-4.92563	-3.63836	25/632	12322,12323,12424,12759,13163,14184,14810,16476,17977,18015,19017,19122,19242,20203,20617,21803,22038,50754,56177,56772,66214,68943,69635,109700,208727	Camk2a,Camk2b,Cck,Clu,Daxx,Fgfr3,Grin1,Jun,Ncoa1,Nf1,Ppargc1a,Prnp,Ptn,S100b,Snca,Tgfb1,Plscr1,Fbxw7,Olfm1,Mllt11,Rgcc,Pink1,Dapk1,Itga1,Hdac4
4_Member	GO Biological Processes	GO:0010942	positive regulation of cell death	-7.12306	-5.55662	31/695	12322,12323,12424,12759,13163,14184,14360,14810,14812,16476,17709,17762,17977,18015,19017,19122,19242,19283,20203,20617,21803,22038,50754,56177,56772,66214,68943,69635,109700,208643,208727	Camk2a,Camk2b,Cck,Clu,Daxx,Fgfr3,Fyn,Grin1,Grin2b,Jun,COX2,Mapt,Ncoa1,Nf1,Ppargc1a,Prnp,Ptn,Ptprz1,S100b,Snca,Tgfb1,Plscr1,Fbxw7,Olfm1,Mllt11,Rgcc,Pink1,Dapk1,Itga1,Eif4g1,Hdac4
4_Member	GO Biological Processes	GO:1901215	negative regulation of neuron death	-7.37814	-5.79092	18/247	12064,13867,14360,14402,14810,15505,16443,16476,17242,18039,18212,18546,19017,19283,20617,20910,68943,110886	Bdnf,Erbb3,Fyn,Gabrb3,Grin1,Hsph1,Itsn1,Jun,Mdk,Nefl,Ntrk2,Pcp4,Ppargc1a,Ptprz1,Snca,Stxbp1,Pink1,Gabra5
4_Member	GO Biological Processes	GO:0043523	regulation of neuron apoptotic process	-12.4317	-10.4718	25/267	12064,13867,14184,14360,14402,14810,15505,16443,16476,16500,17242,18015,18039,18212,18546,19017,19122,19283,20617,20910,50754,68943,109700,110886,208727	Bdnf,Erbb3,Fgfr3,Fyn,Gabrb3,Grin1,Hsph1,Itsn1,Jun,Kcnb1,Mdk,Nf1,Nefl,Ntrk2,Pcp4,Ppargc1a,Prnp,Ptprz1,Snca,Stxbp1,Fbxw7,Pink1,Itga1,Gabra5,Hdac4
4_Member	GO Biological Processes	GO:0043524	negative regulation of neuron apoptotic process	-9.5244	-7.77676	18/181	12064,13867,14360,14402,14810,15505,16443,16476,17242,18039,18212,18546,19017,19283,20617,20910,68943,110886	Bdnf,Erbb3,Fyn,Gabrb3,Grin1,Hsph1,Itsn1,Jun,Mdk,Nefl,Ntrk2,Pcp4,Ppargc1a,Ptprz1,Snca,Stxbp1,Pink1,Gabra5
4_Member	GO Biological Processes	GO:0051402	neuron apoptotic process	-12.2633	-10.3109	26/296	12064,13867,14184,14360,14402,14810,15505,16443,16476,16500,17242,18015,18039,18212,18546,19017,19122,19283,20617,20910,50754,68943,109700,110532,110886,208727	Bdnf,Erbb3,Fgfr3,Fyn,Gabrb3,Grin1,Hsph1,Itsn1,Jun,Kcnb1,Mdk,Nf1,Nefl,Ntrk2,Pcp4,Ppargc1a,Prnp,Ptprz1,Snca,Stxbp1,Fbxw7,Pink1,Itga1,Adarb1,Gabra5,Hdac4
4_Member	GO Biological Processes	GO:1901214	regulation of neuron death	-12.3375	-10.3802	29/371	12064,12759,13163,13867,14184,14360,14402,14810,14812,15505,16443,16476,16500,17242,17762,18015,18039,18212,18546,19017,19122,19283,20617,20910,50754,68943,109700,110886,208727	Bdnf,Clu,Daxx,Erbb3,Fgfr3,Fyn,Gabrb3,Grin1,Grin2b,Hsph1,Itsn1,Jun,Kcnb1,Mdk,Mapt,Nf1,Nefl,Ntrk2,Pcp4,Ppargc1a,Prnp,Ptprz1,Snca,Stxbp1,Fbxw7,Pink1,Itga1,Gabra5,Hdac4
4_Member	GO Biological Processes	GO:1901216	positive regulation of neuron death	-8.43626	-6.76985	14/120	12759,13163,14184,14360,14812,16476,17762,18015,19122,19283,20617,50754,109700,208727	Clu,Daxx,Fgfr3,Fyn,Grin2b,Jun,Mapt,Nf1,Prnp,Ptprz1,Snca,Fbxw7,Itga1,Hdac4
5_Summary	GO Biological Processes	GO:0043113	receptor clustering	-10.6252	-8.80388	13/68	12558,14658,14812,19242,19699,20411,21803,23859,50791,81896,171567,269788,380702,245537	Cdh2,Glrb,Grin2b,Ptn,Reln,Sorbs1,Tgfb1,Dlg2,Magi2,Ift122,Nme7,Lhfpl4,Shisa6,Nlgn3
5_Member	GO Biological Processes	GO:0043113	receptor clustering	-10.6252	-8.80388	13/68	12558,14658,14812,19242,19699,20411,21803,23859,50791,81896,171567,269788,380702	Cdh2,Glrb,Grin2b,Ptn,Reln,Sorbs1,Tgfb1,Dlg2,Magi2,Ift122,Nme7,Lhfpl4,Shisa6
5_Member	GO Biological Processes	GO:0001941	postsynaptic membrane organization	-7.53485	-5.94119	9/47	12558,14658,19242,19699,20411,50791,245537,269788,380702	Cdh2,Glrb,Ptn,Reln,Sorbs1,Magi2,Nlgn3,Lhfpl4,Shisa6
5_Member	GO Biological Processes	GO:0072578	neurotransmitter-gated ion channel clustering	-3.88419	-2.74015	4/18	14658,19699,269788,380702	Glrb,Reln,Lhfpl4,Shisa6
5_Member	GO Biological Processes	GO:1903909	regulation of receptor clustering	-3.78669	-2.6581	4/19	19242,20411,21803,380702	Ptn,Sorbs1,Tgfb1,Shisa6
5_Member	GO Biological Processes	GO:1901626	regulation of postsynaptic membrane organization	-3.52632	-2.43768	4/22	12558,19242,20411,380702	Cdh2,Ptn,Sorbs1,Shisa6
6_Summary	GO Biological Processes	GO:1904064	positive regulation of cation transmembrane transport	-32.8237	-29.5289	18/163	11931,12293,12297,18795,19699,20191,20617,54377,56188,57440,59020,68943,75607,229715,238161,245537,268345,279561,14199,16500,16508,16517,19122,22318,98660,110862,140492,232975,269109,216739,12805,14167,17999,21803,58237,381290,545622,12349,13867,20411,58887,12287,12322,12424,14077,14360,14609,14758,14810,14812,15444,18546,18821,19017,19417,19894,20910,20979,26556,26557,26558,54524,54525,64051,696…	Atp1b1,Cacna2d1,Cacnb3,Plcb1,Reln,Ryr2,Snca,Cacng4,Fxyd1,Ehd3,Pdzk1,Pink1,Wnk2,Amigo1,Akap6,Nlgn3,Kcnc2,Wnk3,Fhl1,Kcnb1,Kcnd2,Kcnj16,Prnp,Vamp2,Atp1a2,Kcnq3,Kcnn2,Atp1a3,Dpp10,Acsl6,Cntn1,Fgf12,Nedd4,Tgfb1,Nkain4,Atp2b4,Ptpn3,Car2,Erbb3,Sorbs1,Repin1,Cacna1b,Camk2a,Cck,Fabp3,Fyn,Gja1,Gpm6b,Grin1,Grin2b,Hpca,Pcp4,Pln,Ppargc1a,Rasgrf1,Rph3a,Stxbp1,Syt1,Homer1,Homer2,Homer3,Syt6,Syt7,Sv2a,Dapk1,Grm5…
6_Member	GO Biological Processes	GO:1904064	positive regulation of cation transmembrane transport	-10.2809	-8.48085	18/163	11931,12293,12297,18795,19699,20191,20617,54377,56188,57440,59020,68943,75607,229715,238161,245537,268345,279561	Atp1b1,Cacna2d1,Cacnb3,Plcb1,Reln,Ryr2,Snca,Cacng4,Fxyd1,Ehd3,Pdzk1,Pink1,Wnk2,Amigo1,Akap6,Nlgn3,Kcnc2,Wnk3
6_Member	GO Biological Processes	GO:0071804	cellular potassium ion transport	-8.28663	-6.63157	17/191	11931,14199,16500,16508,16517,19122,22318,75607,98660,110862,140492,229715,232975,238161,268345,269109,279561	Atp1b1,Fhl1,Kcnb1,Kcnd2,Kcnj16,Prnp,Vamp2,Wnk2,Atp1a2,Kcnq3,Kcnn2,Amigo1,Atp1a3,Akap6,Kcnc2,Dpp10,Wnk3
6_Member	GO Biological Processes	GO:0071805	potassium ion transmembrane transport	-8.28663	-6.63157	17/191	11931,14199,16500,16508,16517,19122,22318,75607,98660,110862,140492,229715,232975,238161,268345,269109,279561	Atp1b1,Fhl1,Kcnb1,Kcnd2,Kcnj16,Prnp,Vamp2,Wnk2,Atp1a2,Kcnq3,Kcnn2,Amigo1,Atp1a3,Akap6,Kcnc2,Dpp10,Wnk3
6_Member	GO Biological Processes	GO:0006813	potassium ion transport	-7.7401	-6.13104	18/234	11931,14199,16500,16508,16517,19122,22318,56188,75607,98660,110862,140492,229715,232975,238161,268345,269109,279561	Atp1b1,Fhl1,Kcnb1,Kcnd2,Kcnj16,Prnp,Vamp2,Fxyd1,Wnk2,Atp1a2,Kcnq3,Kcnn2,Amigo1,Atp1a3,Akap6,Kcnc2,Dpp10,Wnk3
6_Member	GO Biological Processes	GO:2001259	positive regulation of cation channel activity	-6.63295	-5.12081	10/77	12293,12297,19699,54377,57440,68943,229715,238161,245537,268345	Cacna2d1,Cacnb3,Reln,Cacng4,Ehd3,Pink1,Amigo1,Akap6,Nlgn3,Kcnc2
6_Member	GO Biological Processes	GO:0043266	regulation of potassium ion transport	-5.3742	-4.0323	10/105	11931,14199,19122,22318,75607,229715,238161,268345,269109,279561	Atp1b1,Fhl1,Prnp,Vamp2,Wnk2,Amigo1,Akap6,Kcnc2,Dpp10,Wnk3
6_Member	GO Biological Processes	GO:0032411	positive regulation of transporter activity	-10.39	-8.58131	16/121	11931,12293,12297,18795,19699,20191,54377,57440,59020,68943,75607,229715,238161,245537,268345,279561	Atp1b1,Cacna2d1,Cacnb3,Plcb1,Reln,Ryr2,Cacng4,Ehd3,Pdzk1,Pink1,Wnk2,Amigo1,Akap6,Nlgn3,Kcnc2,Wnk3
6_Member	GO Biological Processes	GO:0043268	positive regulation of potassium ion transport	-4.91124	-3.62664	7/52	11931,14199,75607,229715,238161,268345,279561	Atp1b1,Fhl1,Wnk2,Amigo1,Akap6,Kcnc2,Wnk3
6_Member	GO Biological Processes	GO:1901381	positive regulation of potassium ion transmembrane transport	-4.37331	-3.15725	6/43	11931,75607,229715,238161,268345,279561	Atp1b1,Wnk2,Amigo1,Akap6,Kcnc2,Wnk3
6_Member	GO Biological Processes	GO:1901016	regulation of potassium ion transmembrane transporter activity	-3.59219	-2.49139	6/59	11931,14199,22318,229715,238161,268345	Atp1b1,Fhl1,Vamp2,Amigo1,Akap6,Kcnc2
6_Member	GO Biological Processes	GO:1901018	positive regulation of potassium ion transmembrane transporter activity	-3.17199	-2.12639	4/27	11931,229715,238161,268345	Atp1b1,Amigo1,Akap6,Kcnc2
6_Member	GO Biological Processes	GO:1903818	positive regulation of voltage-gated potassium channel activity	-2.87131	-1.86627	3/15	229715,238161,268345	Amigo1,Akap6,Kcnc2
6_Member	GO Biological Processes	GO:1901379	regulation of potassium ion transmembrane transport	-6.27242	-4.79962	10/84	11931,14199,19122,22318,75607,229715,238161,268345,269109,279561	Atp1b1,Fhl1,Prnp,Vamp2,Wnk2,Amigo1,Akap6,Kcnc2,Dpp10,Wnk3
6_Member	GO Biological Processes	GO:0034767	positive regulation of ion transmembrane transport	-10.5178	-8.70375	19/179	11931,12293,12297,18795,19699,20191,20617,54377,56188,57440,59020,68943,75607,216739,229715,238161,245537,268345,279561	Atp1b1,Cacna2d1,Cacnb3,Plcb1,Reln,Ryr2,Snca,Cacng4,Fxyd1,Ehd3,Pdzk1,Pink1,Wnk2,Acsl6,Amigo1,Akap6,Nlgn3,Kcnc2,Wnk3
6_Member	GO Biological Processes	GO:0015672	monovalent inorganic cation transport	-8.16525	-6.52245	26/455	11931,12805,14167,14199,16500,16508,16517,17999,18795,19122,21803,22318,56188,58237,75607,98660,110862,140492,229715,232975,238161,268345,269109,279561,381290,545622	Atp1b1,Cntn1,Fgf12,Fhl1,Kcnb1,Kcnd2,Kcnj16,Nedd4,Plcb1,Prnp,Tgfb1,Vamp2,Fxyd1,Nkain4,Wnk2,Atp1a2,Kcnq3,Kcnn2,Amigo1,Atp1a3,Akap6,Kcnc2,Dpp10,Wnk3,Atp2b4,Ptpn3
6_Member	GO Biological Processes	GO:0034764	positive regulation of transmembrane transport	-11.9548	-10.0311	23/233	11931,12293,12297,12349,13867,18795,19699,20191,20411,20617,54377,56188,57440,58887,59020,68943,75607,216739,229715,238161,245537,268345,279561	Atp1b1,Cacna2d1,Cacnb3,Car2,Erbb3,Plcb1,Reln,Ryr2,Sorbs1,Snca,Cacng4,Fxyd1,Ehd3,Repin1,Pdzk1,Pink1,Wnk2,Acsl6,Amigo1,Akap6,Nlgn3,Kcnc2,Wnk3
6_Member	GO Biological Processes	GO:0032414	positive regulation of ion transmembrane transporter activity	-10.792	-8.95398	16/114	11931,12293,12297,18795,19699,20191,54377,57440,59020,68943,75607,229715,238161,245537,268345,279561	Atp1b1,Cacna2d1,Cacnb3,Plcb1,Reln,Ryr2,Cacng4,Ehd3,Pdzk1,Pink1,Wnk2,Amigo1,Akap6,Nlgn3,Kcnc2,Wnk3
6_Member	GO Biological Processes	GO:0043269	regulation of ion transport	-32.8237	-29.5289	67/733	11931,12287,12293,12297,12322,12349,12424,12805,14077,14167,14199,14360,14609,14758,14810,14812,15444,16500,16508,16517,17999,18546,18795,18821,19017,19122,19417,19699,19894,20191,20617,20910,20979,21803,22318,26556,26557,26558,54377,54524,54525,56188,57440,58237,58887,59020,64051,68943,69635,75607,98660,108071,110862,216739,229521,229715,238161,243961,245537,268345,268860,269109,269642,279561,38…	Atp1b1,Cacna1b,Cacna2d1,Cacnb3,Camk2a,Car2,Cck,Cntn1,Fabp3,Fgf12,Fhl1,Fyn,Gja1,Gpm6b,Grin1,Grin2b,Hpca,Kcnb1,Kcnd2,Kcnj16,Nedd4,Pcp4,Plcb1,Pln,Ppargc1a,Prnp,Rasgrf1,Reln,Rph3a,Ryr2,Snca,Stxbp1,Syt1,Tgfb1,Vamp2,Homer1,Homer2,Homer3,Cacng4,Syt6,Syt7,Fxyd1,Ehd3,Nkain4,Repin1,Pdzk1,Sv2a,Pink1,Dapk1,Wnk2,Atp1a2,Grm5,Kcnq3,Acsl6,Syt11,Amigo1,Akap6,Shank1,Nlgn3,Kcnc2,Abat,Dpp10,Nat8l,Wnk3,Shisa6,Atp2b4,…
6_Member	GO Biological Processes	GO:0034762	regulation of transmembrane transport	-24.3687	-21.5687	51/568	11931,12287,12293,12297,12349,13867,14167,14199,14360,14609,14783,15444,16500,16508,16517,17999,18795,18821,19017,19122,19417,19699,19894,20191,20411,20617,21803,22318,26556,54377,56188,57440,58887,59020,68943,69635,75607,98660,108071,110862,216739,229715,238161,243961,245537,268345,269109,279561,380702,381290,545622	Atp1b1,Cacna1b,Cacna2d1,Cacnb3,Car2,Erbb3,Fgf12,Fhl1,Fyn,Gja1,Grb10,Hpca,Kcnb1,Kcnd2,Kcnj16,Nedd4,Plcb1,Pln,Ppargc1a,Prnp,Rasgrf1,Reln,Rph3a,Ryr2,Sorbs1,Snca,Tgfb1,Vamp2,Homer1,Cacng4,Fxyd1,Ehd3,Repin1,Pdzk1,Pink1,Dapk1,Wnk2,Atp1a2,Grm5,Kcnq3,Acsl6,Amigo1,Akap6,Shank1,Nlgn3,Kcnc2,Dpp10,Wnk3,Shisa6,Atp2b4,Ptpn3
6_Member	GO Biological Processes	GO:0022898	regulation of transmembrane transporter activity	-23.4097	-20.7032	36/262	11931,12293,12297,14167,14199,14609,15444,17999,18795,18821,19017,19122,19417,19699,19894,20191,20617,22318,26556,54377,56188,57440,59020,68943,69635,75607,98660,108071,229715,238161,243961,245537,268345,279561,380702,545622	Atp1b1,Cacna2d1,Cacnb3,Fgf12,Fhl1,Gja1,Hpca,Nedd4,Plcb1,Pln,Ppargc1a,Prnp,Rasgrf1,Reln,Rph3a,Ryr2,Snca,Vamp2,Homer1,Cacng4,Fxyd1,Ehd3,Pdzk1,Pink1,Dapk1,Wnk2,Atp1a2,Grm5,Amigo1,Akap6,Shank1,Nlgn3,Kcnc2,Wnk3,Shisa6,Ptpn3
6_Member	GO Biological Processes	GO:0032409	regulation of transporter activity	-22.839	-20.1596	36/272	11931,12293,12297,14167,14199,14609,15444,17999,18795,18821,19017,19122,19417,19699,19894,20191,20617,22318,26556,54377,56188,57440,59020,68943,69635,75607,98660,108071,229715,238161,243961,245537,268345,279561,380702,545622	Atp1b1,Cacna2d1,Cacnb3,Fgf12,Fhl1,Gja1,Hpca,Nedd4,Plcb1,Pln,Ppargc1a,Prnp,Rasgrf1,Reln,Rph3a,Ryr2,Snca,Vamp2,Homer1,Cacng4,Fxyd1,Ehd3,Pdzk1,Pink1,Dapk1,Wnk2,Atp1a2,Grm5,Amigo1,Akap6,Shank1,Nlgn3,Kcnc2,Wnk3,Shisa6,Ptpn3
6_Member	GO Biological Processes	GO:0032412	regulation of ion transmembrane transporter activity	-21.7391	-19.1847	34/254	11931,12293,12297,14167,14199,15444,17999,18795,18821,19017,19122,19417,19699,19894,20191,22318,26556,54377,56188,57440,59020,68943,69635,75607,98660,108071,229715,238161,243961,245537,268345,279561,380702,545622	Atp1b1,Cacna2d1,Cacnb3,Fgf12,Fhl1,Hpca,Nedd4,Plcb1,Pln,Ppargc1a,Prnp,Rasgrf1,Reln,Rph3a,Ryr2,Vamp2,Homer1,Cacng4,Fxyd1,Ehd3,Pdzk1,Pink1,Dapk1,Wnk2,Atp1a2,Grm5,Amigo1,Akap6,Shank1,Nlgn3,Kcnc2,Wnk3,Shisa6,Ptpn3
6_Member	GO Biological Processes	GO:0034765	regulation of ion transmembrane transport	-23.1988	-20.506	46/478	11931,12287,12293,12297,14167,14199,14360,14609,15444,16500,16508,16517,17999,18795,18821,19017,19122,19417,19699,19894,20191,20617,21803,22318,26556,54377,56188,57440,59020,68943,69635,75607,98660,108071,110862,216739,229715,238161,243961,245537,268345,269109,279561,380702,381290,545622	Atp1b1,Cacna1b,Cacna2d1,Cacnb3,Fgf12,Fhl1,Fyn,Gja1,Hpca,Kcnb1,Kcnd2,Kcnj16,Nedd4,Plcb1,Pln,Ppargc1a,Prnp,Rasgrf1,Reln,Rph3a,Ryr2,Snca,Tgfb1,Vamp2,Homer1,Cacng4,Fxyd1,Ehd3,Pdzk1,Pink1,Dapk1,Wnk2,Atp1a2,Grm5,Kcnq3,Acsl6,Amigo1,Akap6,Shank1,Nlgn3,Kcnc2,Dpp10,Wnk3,Shisa6,Atp2b4,Ptpn3
6_Member	GO Biological Processes	GO:0098655	cation transmembrane transport	-18.211	-15.8823	48/691	11931,12287,12293,12297,14167,14199,14360,14810,14812,14813,15444,16500,16508,16517,17999,18795,18821,19017,19122,19417,19699,19894,20191,20617,21803,22318,26556,54377,56188,57440,59020,68943,69635,75607,98660,110862,140492,229715,232975,238161,243961,245537,268345,269109,279561,380702,381290,545622	Atp1b1,Cacna1b,Cacna2d1,Cacnb3,Fgf12,Fhl1,Fyn,Grin1,Grin2b,Grin2c,Hpca,Kcnb1,Kcnd2,Kcnj16,Nedd4,Plcb1,Pln,Ppargc1a,Prnp,Rasgrf1,Reln,Rph3a,Ryr2,Snca,Tgfb1,Vamp2,Homer1,Cacng4,Fxyd1,Ehd3,Pdzk1,Pink1,Dapk1,Wnk2,Atp1a2,Kcnq3,Kcnn2,Amigo1,Atp1a3,Akap6,Shank1,Nlgn3,Kcnc2,Dpp10,Wnk3,Shisa6,Atp2b4,Ptpn3
6_Member	GO Biological Processes	GO:0098660	inorganic ion transmembrane transport	-17.5769	-15.2821	46/657	11931,12287,12293,12297,14167,14199,14360,14394,14395,14397,14400,14402,14405,14658,14810,14812,14813,15444,16500,16508,16517,17999,18795,18821,19122,20191,20617,21803,22318,54377,56188,57440,75607,98660,108071,110862,110886,140492,229715,232975,238161,268345,269109,279561,381290,545622	Atp1b1,Cacna1b,Cacna2d1,Cacnb3,Fgf12,Fhl1,Fyn,Gabra1,Gabra2,Gabra4,Gabrb1,Gabrb3,Gabrg1,Glrb,Grin1,Grin2b,Grin2c,Hpca,Kcnb1,Kcnd2,Kcnj16,Nedd4,Plcb1,Pln,Prnp,Ryr2,Snca,Tgfb1,Vamp2,Cacng4,Fxyd1,Ehd3,Wnk2,Atp1a2,Grm5,Kcnq3,Gabra5,Kcnn2,Amigo1,Atp1a3,Akap6,Kcnc2,Dpp10,Wnk3,Atp2b4,Ptpn3
6_Member	GO Biological Processes	GO:0043270	positive regulation of ion transport	-16.5599	-14.3664	32/322	11931,12293,12297,12322,12424,12805,14077,14167,14199,14810,14812,18546,18795,19699,20191,20617,20910,26556,54377,56188,57440,59020,68943,75607,216739,229715,238161,245537,268345,268860,269642,279561	Atp1b1,Cacna2d1,Cacnb3,Camk2a,Cck,Cntn1,Fabp3,Fgf12,Fhl1,Grin1,Grin2b,Pcp4,Plcb1,Reln,Ryr2,Snca,Stxbp1,Homer1,Cacng4,Fxyd1,Ehd3,Pdzk1,Pink1,Wnk2,Acsl6,Amigo1,Akap6,Nlgn3,Kcnc2,Abat,Nat8l,Wnk3
6_Member	GO Biological Processes	GO:0010959	regulation of metal ion transport	-15.6149	-13.4701	35/422	11931,12287,12293,12297,12322,12805,14167,14199,14360,14609,14810,15444,17999,18795,18821,19122,20191,20617,21803,22318,26556,26557,26558,56188,57440,58237,75607,98660,229715,238161,268345,269109,279561,381290,545622	Atp1b1,Cacna1b,Cacna2d1,Cacnb3,Camk2a,Cntn1,Fgf12,Fhl1,Fyn,Gja1,Grin1,Hpca,Nedd4,Plcb1,Pln,Prnp,Ryr2,Snca,Tgfb1,Vamp2,Homer1,Homer2,Homer3,Fxyd1,Ehd3,Nkain4,Wnk2,Atp1a2,Amigo1,Akap6,Kcnc2,Dpp10,Wnk3,Atp2b4,Ptpn3
6_Member	GO Biological Processes	GO:0098662	inorganic cation transmembrane transport	-12.1438	-10.2012	37/614	11931,12287,12293,12297,14167,14199,14360,14810,14812,14813,15444,16500,16508,16517,17999,18795,18821,19122,20191,20617,21803,22318,54377,56188,57440,75607,98660,110862,140492,229715,232975,238161,268345,269109,279561,381290,545622	Atp1b1,Cacna1b,Cacna2d1,Cacnb3,Fgf12,Fhl1,Fyn,Grin1,Grin2b,Grin2c,Hpca,Kcnb1,Kcnd2,Kcnj16,Nedd4,Plcb1,Pln,Prnp,Ryr2,Snca,Tgfb1,Vamp2,Cacng4,Fxyd1,Ehd3,Wnk2,Atp1a2,Kcnq3,Kcnn2,Amigo1,Atp1a3,Akap6,Kcnc2,Dpp10,Wnk3,Atp2b4,Ptpn3
6_Member	GO Biological Processes	GO:1904062	regulation of cation transmembrane transport	-21.0313	-18.5494	38/349	11931,12293,12297,14167,14199,14360,15444,17999,18795,18821,19017,19122,19417,19699,19894,20191,20617,21803,22318,26556,54377,56188,57440,59020,68943,69635,75607,98660,229715,238161,243961,245537,268345,269109,279561,380702,381290,545622	Atp1b1,Cacna2d1,Cacnb3,Fgf12,Fhl1,Fyn,Hpca,Nedd4,Plcb1,Pln,Ppargc1a,Prnp,Rasgrf1,Reln,Rph3a,Ryr2,Snca,Tgfb1,Vamp2,Homer1,Cacng4,Fxyd1,Ehd3,Pdzk1,Pink1,Dapk1,Wnk2,Atp1a2,Amigo1,Akap6,Shank1,Nlgn3,Kcnc2,Dpp10,Wnk3,Shisa6,Atp2b4,Ptpn3
7_Summary	GO Biological Processes	GO:0030029	actin filament-based process	-9.73134	-7.96961	55/747	11518,11519,12293,13800,13821,13823,13839,14107,14457,14758,17242,17886,18015,18645,18821,20191,20411,20742,21803,21916,22003,22240,23912,50884,52822,54357,56188,56441,57748,66214,70435,71994,74103,75454,77569,98660,107351,108100,109624,110380,140492,170826,208846,216831,217124,231148,238161,239719,243621,243961,319713,320472,333605,415115,665113	Add1,Add2,Cacna2d1,Enah,Epb41l1,Epb41l3,Epha5,Fat1,Gas7,Gpm6b,Mdk,Myh9,Nf1,Pfn2,Pln,Ryr2,Sorbs1,Sptbn1,Tgfb1,Tmod1,Tpm1,Dpysl3,Rhof,Nckap1,Rufy3,Epb41l4b,Fxyd1,Naa80,Jmy,Rgcc,Inf2,Cnn3,Nebl,Phpt1,Limch1,Atp1a2,Kank1,Baiap2,Cald1,Shroom2,Kcnn2,Ppargc1b,Daam1,Arhgap44,Ppp1r9b,Ablim2,Akap6,Mrtfb,Iqsec3,Shank1,Ablim3,Ppm1e,Frmpd4,Neurl2,Tnik
7_Member	GO Biological Processes	GO:0030029	actin filament-based process	-9.73134	-7.96961	55/747	11518,11519,12293,13800,13821,13823,13839,14107,14457,14758,17242,17886,18015,18645,18821,20191,20411,20742,21803,21916,22003,22240,23912,50884,52822,54357,56188,56441,57748,66214,70435,71994,74103,75454,77569,98660,107351,108100,109624,110380,140492,170826,208846,216831,217124,231148,238161,239719,243621,243961,319713,320472,333605,415115,665113	Add1,Add2,Cacna2d1,Enah,Epb41l1,Epb41l3,Epha5,Fat1,Gas7,Gpm6b,Mdk,Myh9,Nf1,Pfn2,Pln,Ryr2,Sorbs1,Sptbn1,Tgfb1,Tmod1,Tpm1,Dpysl3,Rhof,Nckap1,Rufy3,Epb41l4b,Fxyd1,Naa80,Jmy,Rgcc,Inf2,Cnn3,Nebl,Phpt1,Limch1,Atp1a2,Kank1,Baiap2,Cald1,Shroom2,Kcnn2,Ppargc1b,Daam1,Arhgap44,Ppp1r9b,Ablim2,Akap6,Mrtfb,Iqsec3,Shank1,Ablim3,Ppm1e,Frmpd4,Neurl2,Tnik
7_Member	GO Biological Processes	GO:0030036	actin cytoskeleton organization	-8.28966	-6.6321	48/664	11518,11519,13800,13821,13823,13839,14107,14457,14758,17242,17886,18015,18645,20411,20742,21803,21916,22003,22240,23912,50884,52822,54357,56441,57748,66214,70435,71994,74103,75454,77569,107351,108100,109624,110380,170826,208846,216831,217124,231148,239719,243621,243961,319713,320472,333605,415115,665113	Add1,Add2,Enah,Epb41l1,Epb41l3,Epha5,Fat1,Gas7,Gpm6b,Mdk,Myh9,Nf1,Pfn2,Sorbs1,Sptbn1,Tgfb1,Tmod1,Tpm1,Dpysl3,Rhof,Nckap1,Rufy3,Epb41l4b,Naa80,Jmy,Rgcc,Inf2,Cnn3,Nebl,Phpt1,Limch1,Kank1,Baiap2,Cald1,Shroom2,Ppargc1b,Daam1,Arhgap44,Ppp1r9b,Ablim2,Mrtfb,Iqsec3,Shank1,Ablim3,Ppm1e,Frmpd4,Neurl2,Tnik
7_Member	GO Biological Processes	GO:0051017	actin filament bundle assembly	-3.96622	-2.80933	15/168	11518,11519,14457,18645,20411,22003,22240,23912,66214,77569,108100,109624,110380,243961,320472	Add1,Add2,Gas7,Pfn2,Sorbs1,Tpm1,Dpysl3,Rhof,Rgcc,Limch1,Baiap2,Cald1,Shroom2,Shank1,Ppm1e
7_Member	GO Biological Processes	GO:0061572	actin filament bundle organization	-3.88012	-2.73685	15/171	11518,11519,14457,18645,20411,22003,22240,23912,66214,77569,108100,109624,110380,243961,320472	Add1,Add2,Gas7,Pfn2,Sorbs1,Tpm1,Dpysl3,Rhof,Rgcc,Limch1,Baiap2,Cald1,Shroom2,Shank1,Ppm1e
7_Member	GO Biological Processes	GO:0031032	actomyosin structure organization	-2.61385	-1.6379	14/204	13821,13823,17886,18645,20411,21916,22003,54357,66214,71994,74103,77569,320472,415115	Epb41l1,Epb41l3,Myh9,Pfn2,Sorbs1,Tmod1,Tpm1,Epb41l4b,Rgcc,Cnn3,Nebl,Limch1,Ppm1e,Neurl2
8_Summary	GO Biological Processes	GO:0008306	associative learning	-27.6646	-24.6972	14/105	12424,14810,14812,17536,18015,19699,20238,20614,98660,110886,232975,234593,243961,245537,12444,13429,14167,14658,17762,20617,21916,545156,26556,26557,27220,219228,268860,11804,12064,12287,14415,14609,14799,16476,16508,17242,17268,17967,17977,18163,18212,18795,19122,19242,19283,20203,20620,53901,67703,69064,72194,73094,108071,110532,208643,208727,208922,210933,268890,319387,432530	Cck,Grin1,Grin2b,Meis2,Nf1,Reln,Atxn1,Snap25,Atp1a2,Gabra5,Atp1a3,Ndrg4,Shank1,Nlgn3,Ccnd2,Dnm1,Fgf12,Glrb,Mapt,Snca,Tmod1,Kalrn,Homer1,Homer2,Cartpt,Pcdh17,Abat,Aplp2,Bdnf,Cacna1b,Gad1,Gja1,Gria1,Jun,Kcnd2,Mdk,Meis1,Ncam1,Ncoa1,Ctnnd2,Ntrk2,Plcb1,Prnp,Ptn,Ptprz1,S100b,Plk2,Rcan2,Kirrel3,Fuom,Fbxl20,Sgip1,Grm5,Adarb1,Eif4g1,Hdac4,Cpeb3,Adgrb3,Lsamp,Adgrl3,Adcy1
8_Member	GO Biological Processes	GO:0008306	associative learning	-9.21151	-7.48756	14/105	12424,14810,14812,17536,18015,19699,20238,20614,98660,110886,232975,234593,243961,245537	Cck,Grin1,Grin2b,Meis2,Nf1,Reln,Atxn1,Snap25,Atp1a2,Gabra5,Atp1a3,Ndrg4,Shank1,Nlgn3
8_Member	GO Biological Processes	GO:0007632	visual behavior	-5.88235	-4.46478	9/72	12424,14810,17536,18015,20238,98660,232975,234593,245537	Cck,Grin1,Meis2,Nf1,Atxn1,Atp1a2,Atp1a3,Ndrg4,Nlgn3
8_Member	GO Biological Processes	GO:0008542	visual learning	-6.04183	-4.60436	9/69	12424,14810,17536,18015,20238,98660,232975,234593,245537	Cck,Grin1,Meis2,Nf1,Atxn1,Atp1a2,Atp1a3,Ndrg4,Nlgn3
8_Member	GO Biological Processes	GO:0008344	adult locomotory behavior	-7.02995	-5.47055	12/109	12444,13429,14167,14658,14810,17762,20238,20617,21916,98660,232975,545156	Ccnd2,Dnm1,Fgf12,Glrb,Grin1,Mapt,Atxn1,Snca,Tmod1,Atp1a2,Atp1a3,Kalrn
8_Member	GO Biological Processes	GO:0030534	adult behavior	-10.185	-8.39345	19/187	12444,13429,14167,14658,14810,17762,20238,20617,21916,26556,26557,27220,98660,219228,232975,243961,245537,268860,545156	Ccnd2,Dnm1,Fgf12,Glrb,Grin1,Mapt,Atxn1,Snca,Tmod1,Homer1,Homer2,Cartpt,Atp1a2,Pcdh17,Atp1a3,Shank1,Nlgn3,Abat,Kalrn
8_Member	GO Biological Processes	GO:0007610	behavior	-27.6646	-24.6972	61/728	11804,12064,12287,12424,12444,13429,14167,14415,14609,14658,14799,14810,14812,16476,16508,17242,17268,17536,17762,17967,17977,18015,18163,18212,18795,19122,19242,19283,19699,20203,20238,20614,20617,20620,21916,26556,26557,27220,53901,67703,69064,72194,73094,98660,108071,110532,110886,208643,208727,208922,210933,219228,232975,234593,243961,245537,268860,268890,319387,432530,545156	Aplp2,Bdnf,Cacna1b,Cck,Ccnd2,Dnm1,Fgf12,Gad1,Gja1,Glrb,Gria1,Grin1,Grin2b,Jun,Kcnd2,Mdk,Meis1,Meis2,Mapt,Ncam1,Ncoa1,Nf1,Ctnnd2,Ntrk2,Plcb1,Prnp,Ptn,Ptprz1,Reln,S100b,Atxn1,Snap25,Snca,Plk2,Tmod1,Homer1,Homer2,Cartpt,Rcan2,Kirrel3,Fuom,Fbxl20,Sgip1,Atp1a2,Grm5,Adarb1,Gabra5,Eif4g1,Hdac4,Cpeb3,Adgrb3,Pcdh17,Atp1a3,Ndrg4,Shank1,Nlgn3,Abat,Lsamp,Adgrl3,Adcy1,Kalrn
8_Member	GO Biological Processes	GO:0007612	learning	-13.8311	-11.7916	22/171	12064,12424,14810,14812,16476,17536,18015,18163,18212,19242,19699,20238,20614,98660,108071,110886,210933,232975,234593,243961,245537,545156	Bdnf,Cck,Grin1,Grin2b,Jun,Meis2,Nf1,Ctnnd2,Ntrk2,Ptn,Reln,Atxn1,Snap25,Atp1a2,Grm5,Gabra5,Adgrb3,Atp1a3,Ndrg4,Shank1,Nlgn3,Kalrn
8_Member	GO Biological Processes	GO:0007613	memory	-15.4359	-13.3062	22/144	12064,12424,12444,14799,14810,14812,17242,17762,18212,18795,19242,19699,20203,20238,20614,20620,53901,208922,232975,243961,432530,545156	Bdnf,Cck,Ccnd2,Gria1,Grin1,Grin2b,Mdk,Mapt,Ntrk2,Plcb1,Ptn,Reln,S100b,Atxn1,Snap25,Plk2,Rcan2,Cpeb3,Atp1a3,Shank1,Adcy1,Kalrn
8_Member	GO Biological Processes	GO:0050890	cognition	-19.1788	-16.7444	35/326	12064,12424,12444,14799,14810,14812,16476,17242,17536,17762,17967,18015,18163,18212,18795,19122,19242,19283,19699,20203,20238,20614,20620,53901,98660,108071,110886,208922,210933,232975,234593,243961,245537,432530,545156	Bdnf,Cck,Ccnd2,Gria1,Grin1,Grin2b,Jun,Mdk,Meis2,Mapt,Ncam1,Nf1,Ctnnd2,Ntrk2,Plcb1,Prnp,Ptn,Ptprz1,Reln,S100b,Atxn1,Snap25,Plk2,Rcan2,Atp1a2,Grm5,Gabra5,Cpeb3,Adgrb3,Atp1a3,Ndrg4,Shank1,Nlgn3,Adcy1,Kalrn
8_Member	GO Biological Processes	GO:0007611	learning or memory	-20.7579	-18.2843	35/292	12064,12424,12444,14799,14810,14812,16476,17242,17536,17762,17967,18015,18163,18212,18795,19122,19242,19283,19699,20203,20238,20614,20620,53901,98660,108071,110886,208922,210933,232975,234593,243961,245537,432530,545156	Bdnf,Cck,Ccnd2,Gria1,Grin1,Grin2b,Jun,Mdk,Meis2,Mapt,Ncam1,Nf1,Ctnnd2,Ntrk2,Plcb1,Prnp,Ptn,Ptprz1,Reln,S100b,Atxn1,Snap25,Plk2,Rcan2,Atp1a2,Grm5,Gabra5,Cpeb3,Adgrb3,Atp1a3,Ndrg4,Shank1,Nlgn3,Adcy1,Kalrn
8_Member	GO Biological Processes	GO:0007626	locomotory behavior	-12.0389	-10.1034	24/254	11804,12287,12444,13429,14167,14415,14658,14810,16508,17268,17762,19699,20238,20614,20617,21916,53901,98660,108071,232975,268860,268890,319387,545156	Aplp2,Cacna1b,Ccnd2,Dnm1,Fgf12,Gad1,Glrb,Grin1,Kcnd2,Meis1,Mapt,Reln,Atxn1,Snap25,Snca,Tmod1,Rcan2,Atp1a2,Grm5,Atp1a3,Abat,Lsamp,Adgrl3,Kalrn
9_Summary	GO Biological Processes	GO:0060291	long-term synaptic potentiation	-40.4998	-36.7342	20/245	12308,12323,14812,14813,18015,18196,18212,19122,19242,19699,20614,20617,20620,22318,64011,208922,243961,245537,432530,545156,12444,14799,14810,12064,12322,16500,17762,18163,19417,20203,20910,20964,20977,22628,54525,108071,108100,140492,242662,380702,100503991,12287,12297,12349,12558,13429,14360,14800,14802,17957,17967,17999,18577,18645,18795,19280,20979,26556,26558,29873,54195,54377,56216,56508,6…	Calb2,Camk2b,Grin2b,Grin2c,Nf1,Nsg1,Ntrk2,Prnp,Ptn,Reln,Snap25,Snca,Plk2,Vamp2,Nrgn,Cpeb3,Shank1,Nlgn3,Adcy1,Kalrn,Ccnd2,Gria1,Grin1,Bdnf,Camk2a,Kcnb1,Mapt,Ctnnd2,Rasgrf1,S100b,Stxbp1,Syn1,Syp,Ywhag,Syt7,Grm5,Baiap2,Kcnn2,Rims3,Shisa6,Acp4,Cacna1b,Cacnb3,Car2,Cdh2,Dnm1,Fyn,Gria2,Gria4,Napb,Ncam1,Nedd4,Pde4a,Pfn2,Plcb1,Ptprs,Syt1,Homer1,Homer3,Cspg5,Gucy1b1,Cacng4,Stx1b,Rapgef4,Syne1,Clstn2,Pink1,…
9_Member	GO Biological Processes	GO:0060291	long-term synaptic potentiation	-8.98712	-7.27779	20/245	12308,12323,14812,14813,18015,18196,18212,19122,19242,19699,20614,20617,20620,22318,64011,208922,243961,245537,432530,545156	Calb2,Camk2b,Grin2b,Grin2c,Nf1,Nsg1,Ntrk2,Prnp,Ptn,Reln,Snap25,Snca,Plk2,Vamp2,Nrgn,Cpeb3,Shank1,Nlgn3,Adcy1,Kalrn
9_Member	GO Biological Processes	GO:1900273	positive regulation of long-term synaptic potentiation	-4.42011	-3.19906	5/26	19699,64011,208922,432530,545156	Reln,Nrgn,Cpeb3,Adcy1,Kalrn
9_Member	GO Biological Processes	GO:1900271	regulation of long-term synaptic potentiation	-9.57984	-7.82599	11/52	12308,18015,18196,19122,19242,19699,64011,208922,245537,432530,545156	Calb2,Nf1,Nsg1,Prnp,Ptn,Reln,Nrgn,Cpeb3,Nlgn3,Adcy1,Kalrn
9_Member	GO Biological Processes	GO:0007616	long-term memory	-8.4054	-6.74027	9/38	12444,14799,14810,18212,19699,20614,208922,243961,432530	Ccnd2,Gria1,Grin1,Ntrk2,Reln,Snap25,Cpeb3,Shank1,Adcy1
9_Member	GO Biological Processes	GO:0048167	regulation of synaptic plasticity	-22.4239	-19.8171	40/361	12064,12308,12322,12323,14799,14810,14812,14813,16500,17762,18015,18163,18196,18212,19122,19242,19417,19699,20203,20614,20617,20620,20910,20964,20977,22318,22628,54525,64011,108071,108100,140492,208922,242662,243961,245537,380702,432530,545156,100503991	Bdnf,Calb2,Camk2a,Camk2b,Gria1,Grin1,Grin2b,Grin2c,Kcnb1,Mapt,Nf1,Ctnnd2,Nsg1,Ntrk2,Prnp,Ptn,Rasgrf1,Reln,S100b,Snap25,Snca,Plk2,Stxbp1,Syn1,Syp,Vamp2,Ywhag,Syt7,Nrgn,Grm5,Baiap2,Kcnn2,Cpeb3,Rims3,Shank1,Nlgn3,Shisa6,Adcy1,Kalrn,Acp4
9_Member	GO Biological Processes	GO:0099177	regulation of trans-synaptic signaling	-40.4549	-36.7342	72/663	12064,12287,12297,12308,12322,12323,12349,12558,13429,14360,14799,14800,14802,14810,14812,14813,16500,17762,17957,17967,17999,18015,18163,18196,18212,18577,18645,18795,19122,19242,19280,19417,19699,20203,20614,20617,20620,20910,20964,20977,20979,22318,22628,26556,26558,29873,54195,54377,54525,56216,56508,64009,64011,64085,68943,72194,80883,108071,108100,140492,208922,217124,219228,242662,243961,2…	Bdnf,Cacna1b,Cacnb3,Calb2,Camk2a,Camk2b,Car2,Cdh2,Dnm1,Fyn,Gria1,Gria2,Gria4,Grin1,Grin2b,Grin2c,Kcnb1,Mapt,Napb,Ncam1,Nedd4,Nf1,Ctnnd2,Nsg1,Ntrk2,Pde4a,Pfn2,Plcb1,Prnp,Ptn,Ptprs,Rasgrf1,Reln,S100b,Snap25,Snca,Plk2,Stxbp1,Syn1,Syp,Syt1,Vamp2,Ywhag,Homer1,Homer3,Cspg5,Gucy1b1,Cacng4,Syt7,Stx1b,Rapgef4,Syne1,Nrgn,Clstn2,Pink1,Fbxl20,Ntng1,Grm5,Baiap2,Kcnn2,Cpeb3,Ppp1r9b,Pcdh17,Rims3,Shank1,Nlgn3,Ab…
9_Member	GO Biological Processes	GO:0050804	modulation of chemical synaptic transmission	-40.4998	-36.7342	72/662	12064,12287,12297,12308,12322,12323,12349,12558,13429,14360,14799,14800,14802,14810,14812,14813,16500,17762,17957,17967,17999,18015,18163,18196,18212,18577,18645,18795,19122,19242,19280,19417,19699,20203,20614,20617,20620,20910,20964,20977,20979,22318,22628,26556,26558,29873,54195,54377,54525,56216,56508,64009,64011,64085,68943,72194,80883,108071,108100,140492,208922,217124,219228,242662,243961,2…	Bdnf,Cacna1b,Cacnb3,Calb2,Camk2a,Camk2b,Car2,Cdh2,Dnm1,Fyn,Gria1,Gria2,Gria4,Grin1,Grin2b,Grin2c,Kcnb1,Mapt,Napb,Ncam1,Nedd4,Nf1,Ctnnd2,Nsg1,Ntrk2,Pde4a,Pfn2,Plcb1,Prnp,Ptn,Ptprs,Rasgrf1,Reln,S100b,Snap25,Snca,Plk2,Stxbp1,Syn1,Syp,Syt1,Vamp2,Ywhag,Homer1,Homer3,Cspg5,Gucy1b1,Cacng4,Syt7,Stx1b,Rapgef4,Syne1,Nrgn,Clstn2,Pink1,Fbxl20,Ntng1,Grm5,Baiap2,Kcnn2,Cpeb3,Ppp1r9b,Pcdh17,Rims3,Shank1,Nlgn3,Ab…
9_Member	GO Biological Processes	GO:0050806	positive regulation of synaptic transmission	-21.9066	-19.332	39/351	12287,12297,12308,12323,12349,14799,14800,14802,14810,14812,14813,18015,18196,18212,19122,19242,19699,20203,20614,20617,20620,20910,20979,22318,54377,54525,56216,64011,64085,68943,108100,208922,242662,243961,245537,268860,269642,432530,545156	Cacna1b,Cacnb3,Calb2,Camk2b,Car2,Gria1,Gria2,Gria4,Grin1,Grin2b,Grin2c,Nf1,Nsg1,Ntrk2,Prnp,Ptn,Reln,S100b,Snap25,Snca,Plk2,Stxbp1,Syt1,Vamp2,Cacng4,Syt7,Stx1b,Nrgn,Clstn2,Pink1,Baiap2,Cpeb3,Rims3,Shank1,Nlgn3,Abat,Nat8l,Adcy1,Kalrn
10_Summary	GO Biological Processes	GO:1901699	cellular response to nitrogen compound	-8.64406	-6.95939	32/632	12293,12322,12349,12390,13163,14360,14394,14400,14402,14783,18212,18795,19122,20191,20411,20682,22318,22352,22628,69638,75747,107351,108071,110862,208922,217124,224008,229715,232975,238161,268345,381290,13839,15505,17977,18577,21803,68943,171469	Cacna2d1,Camk2a,Car2,Cav2,Daxx,Fyn,Gabra1,Gabrb1,Gabrb3,Grb10,Ntrk2,Plcb1,Prnp,Ryr2,Sorbs1,Sox9,Vamp2,Vim,Ywhag,Enho,Sesn3,Kank1,Grm5,Kcnq3,Cpeb3,Ppp1r9b,Spidr,Amigo1,Atp1a3,Akap6,Kcnc2,Atp2b4,Epha5,Hsph1,Ncoa1,Pde4a,Tgfb1,Pink1,Gpr37l1
10_Member	GO Biological Processes	GO:1901699	cellular response to nitrogen compound	-8.64406	-6.95939	32/632	12293,12322,12349,12390,13163,14360,14394,14400,14402,14783,18212,18795,19122,20191,20411,20682,22318,22352,22628,69638,75747,107351,108071,110862,208922,217124,224008,229715,232975,238161,268345,381290	Cacna2d1,Camk2a,Car2,Cav2,Daxx,Fyn,Gabra1,Gabrb1,Gabrb3,Grb10,Ntrk2,Plcb1,Prnp,Ryr2,Sorbs1,Sox9,Vamp2,Vim,Ywhag,Enho,Sesn3,Kank1,Grm5,Kcnq3,Cpeb3,Ppp1r9b,Spidr,Amigo1,Atp1a3,Akap6,Kcnc2,Atp2b4
10_Member	GO Biological Processes	GO:0071417	cellular response to organonitrogen compound	-7.93543	-6.30808	29/569	12293,12322,12349,12390,14360,14394,14400,14402,14783,18212,18795,19122,20191,20411,20682,22318,22352,22628,69638,75747,107351,108071,208922,217124,224008,229715,232975,238161,381290	Cacna2d1,Camk2a,Car2,Cav2,Fyn,Gabra1,Gabrb1,Gabrb3,Grb10,Ntrk2,Plcb1,Prnp,Ryr2,Sorbs1,Sox9,Vamp2,Vim,Ywhag,Enho,Sesn3,Kank1,Grm5,Cpeb3,Ppp1r9b,Spidr,Amigo1,Atp1a3,Akap6,Atp2b4
10_Member	GO Biological Processes	GO:0035690	cellular response to drug	-5.84367	-4.43466	20/380	13163,13839,14360,15505,17977,18577,18795,19122,20191,20411,20682,21803,22352,68943,171469,217124,224008,229715,268345,381290	Daxx,Epha5,Fyn,Hsph1,Ncoa1,Pde4a,Plcb1,Prnp,Ryr2,Sorbs1,Sox9,Tgfb1,Vim,Pink1,Gpr37l1,Ppp1r9b,Spidr,Amigo1,Kcnc2,Atp2b4
10_Member	GO Biological Processes	GO:1901653	cellular response to peptide	-5.71475	-4.32575	17/288	12293,12322,12349,12390,14360,14783,18795,19122,20411,22318,22352,22628,69638,75747,107351,108071,232975	Cacna2d1,Camk2a,Car2,Cav2,Fyn,Grb10,Plcb1,Prnp,Sorbs1,Vamp2,Vim,Ywhag,Enho,Sesn3,Kank1,Grm5,Atp1a3
11_Summary	GO Biological Processes	GO:0050805	negative regulation of synaptic transmission	-8.57722	-6.89916	12/80	12064,14799,16500,17762,18015,20617,20620,20910,56508,64009,219228,245537	Bdnf,Gria1,Kcnb1,Mapt,Nf1,Snca,Plk2,Stxbp1,Rapgef4,Syne1,Pcdh17,Nlgn3
11_Member	GO Biological Processes	GO:0050805	negative regulation of synaptic transmission	-8.57722	-6.89916	12/80	12064,14799,16500,17762,18015,20617,20620,20910,56508,64009,219228,245537	Bdnf,Gria1,Kcnb1,Mapt,Nf1,Snca,Plk2,Stxbp1,Rapgef4,Syne1,Pcdh17,Nlgn3
11_Member	GO Biological Processes	GO:0060292	long-term synaptic depression	-5.36131	-4.02076	4/35	14799,16500,17762,20910	Gria1,Kcnb1,Mapt,Stxbp1
12_Summary	GO Biological Processes	GO:0033555	multicellular organismal response to stress	-8.51148	-6.83994	13/99	12064,12287,12424,14609,14812,15184,17242,17967,19699,72194,110886,208643,545156	Bdnf,Cacna1b,Cck,Gja1,Grin2b,Hdac5,Mdk,Ncam1,Reln,Fbxl20,Gabra5,Eif4g1,Kalrn
12_Member	GO Biological Processes	GO:0033555	multicellular organismal response to stress	-8.51148	-6.83994	13/99	12064,12287,12424,14609,14812,15184,17242,17967,19699,72194,110886,208643,545156	Bdnf,Cacna1b,Cck,Gja1,Grin2b,Hdac5,Mdk,Ncam1,Reln,Fbxl20,Gabra5,Eif4g1,Kalrn
12_Member	GO Biological Processes	GO:0001662	behavioral fear response	-7.13215	-5.56367	9/52	12064,12424,14609,14812,17242,72194,110886,208643,545156	Bdnf,Cck,Gja1,Grin2b,Mdk,Fbxl20,Gabra5,Eif4g1,Kalrn
12_Member	GO Biological Processes	GO:0002209	behavioral defense response	-7.05706	-5.49566	9/53	12064,12424,14609,14812,17242,72194,110886,208643,545156	Bdnf,Cck,Gja1,Grin2b,Mdk,Fbxl20,Gabra5,Eif4g1,Kalrn
12_Member	GO Biological Processes	GO:0042596	fear response	-6.84136	-5.30053	9/56	12064,12424,14609,14812,17242,72194,110886,208643,545156	Bdnf,Cck,Gja1,Grin2b,Mdk,Fbxl20,Gabra5,Eif4g1,Kalrn
13_Summary	GO Biological Processes	GO:1903305	regulation of regulated secretory pathway	-27.401	-24.5042	17/186	12322,16500,17957,18645,20910,20977,20979,22318,27062,29873,54524,54525,56216,72194,229521,242662,432530,12287,14758,18015,18212,20617,64051,268860,269642,20614,26875,68159,238988,17886,19419,20965,56508,12558,13429,20616,20964,50791,219228,245537,14183,16560,16572,16574,17755,17756,17762,18039,64009,110380,208943,235180,11518,12759,13193,15444,16443,17967,17999,20362,21803,67295,68566,72685,7309…	Camk2a,Kcnb1,Napb,Pfn2,Stxbp1,Syp,Syt1,Vamp2,Cadps,Cspg5,Syt6,Syt7,Stx1b,Fbxl20,Syt11,Rims3,Adcy1,Cacna1b,Gpm6b,Nf1,Ntrk2,Snca,Sv2a,Abat,Nat8l,Snap25,Pclo,Stx19,Erc2,Myh9,Rasgrp1,Syn2,Rapgef4,Cdh2,Dnm1,Snap91,Syn1,Magi2,Pcdh17,Nlgn3,Fgfr2,Kif1a,Kif5a,Kif5c,Map1b,Map2,Mapt,Nefl,Syne1,Shroom2,Myo5c,Fez1,Add1,Clu,Dcx,Hpca,Itsn1,Ncam1,Nedd4,Sept8,Tgfb1,Rab3c,Caly,Dnajc6,Sgip1,Acsl3,Arhgap44,Ndrg4,Aak…
13_Member	GO Biological Processes	GO:1903305	regulation of regulated secretory pathway	-8.46193	-6.79167	17/186	12322,16500,17957,18645,20910,20977,20979,22318,27062,29873,54524,54525,56216,72194,229521,242662,432530	Camk2a,Kcnb1,Napb,Pfn2,Stxbp1,Syp,Syt1,Vamp2,Cadps,Cspg5,Syt6,Syt7,Stx1b,Fbxl20,Syt11,Rims3,Adcy1
13_Member	GO Biological Processes	GO:0017158	regulation of calcium ion-dependent exocytosis	-10.6053	-8.78758	17/136	12322,16500,17957,18645,20910,20977,20979,22318,27062,29873,54524,54525,56216,72194,229521,242662,432530	Camk2a,Kcnb1,Napb,Pfn2,Stxbp1,Syp,Syt1,Vamp2,Cadps,Cspg5,Syt6,Syt7,Stx1b,Fbxl20,Syt11,Rims3,Adcy1
13_Member	GO Biological Processes	GO:0051588	regulation of neurotransmitter transport	-11.5035	-9.61737	20/178	12287,12322,14758,17957,18015,18212,18645,20617,20910,20977,20979,29873,54525,56216,64051,72194,242662,268860,269642,432530	Cacna1b,Camk2a,Gpm6b,Napb,Nf1,Ntrk2,Pfn2,Snca,Stxbp1,Syp,Syt1,Cspg5,Syt7,Stx1b,Sv2a,Fbxl20,Rims3,Abat,Nat8l,Adcy1
13_Member	GO Biological Processes	GO:0016079	synaptic vesicle exocytosis	-14.6557	-12.5849	21/139	12322,17957,18645,20614,20617,20910,20977,20979,22318,26875,27062,29873,54525,56216,64051,68159,72194,229521,238988,242662,432530	Camk2a,Napb,Pfn2,Snap25,Snca,Stxbp1,Syp,Syt1,Vamp2,Pclo,Cadps,Cspg5,Syt7,Stx1b,Sv2a,Stx19,Fbxl20,Syt11,Erc2,Rims3,Adcy1
13_Member	GO Biological Processes	GO:0045055	regulated exocytosis	-14.6696	-12.5956	27/256	12322,16500,17886,17957,18645,19419,20614,20617,20910,20965,20977,20979,22318,26875,27062,29873,54524,54525,56216,56508,64051,68159,72194,229521,238988,242662,432530	Camk2a,Kcnb1,Myh9,Napb,Pfn2,Rasgrp1,Snap25,Snca,Stxbp1,Syn2,Syp,Syt1,Vamp2,Pclo,Cadps,Cspg5,Syt6,Syt7,Stx1b,Rapgef4,Sv2a,Stx19,Fbxl20,Syt11,Erc2,Rims3,Adcy1
13_Member	GO Biological Processes	GO:0098693	regulation of synaptic vesicle cycle	-15.4359	-13.3062	22/144	12322,12558,13429,17957,18645,20616,20910,20964,20977,20979,22318,29873,50791,54525,56216,56508,72194,219228,229521,242662,245537,432530	Camk2a,Cdh2,Dnm1,Napb,Pfn2,Snap91,Stxbp1,Syn1,Syp,Syt1,Vamp2,Cspg5,Magi2,Syt7,Stx1b,Rapgef4,Fbxl20,Pcdh17,Syt11,Rims3,Nlgn3,Adcy1
13_Member	GO Biological Processes	GO:0051656	establishment of organelle localization	-15.6427	-13.4901	37/474	12322,13429,14183,16560,16572,16574,17755,17756,17762,17886,17957,18039,18645,19419,20614,20616,20617,20910,20977,20979,22318,26875,27062,29873,54525,56216,64009,64051,68159,72194,110380,208943,229521,235180,238988,242662,432530	Camk2a,Dnm1,Fgfr2,Kif1a,Kif5a,Kif5c,Map1b,Map2,Mapt,Myh9,Napb,Nefl,Pfn2,Rasgrp1,Snap25,Snap91,Snca,Stxbp1,Syp,Syt1,Vamp2,Pclo,Cadps,Cspg5,Syt7,Stx1b,Syne1,Sv2a,Stx19,Fbxl20,Shroom2,Myo5c,Syt11,Fez1,Erc2,Rims3,Adcy1
13_Member	GO Biological Processes	GO:0017156	calcium ion regulated exocytosis	-16.7587	-14.5293	25/175	12322,16500,17957,18645,20614,20617,20910,20965,20977,20979,22318,26875,27062,29873,54524,54525,56216,56508,64051,68159,72194,229521,238988,242662,432530	Camk2a,Kcnb1,Napb,Pfn2,Snap25,Snca,Stxbp1,Syn2,Syp,Syt1,Vamp2,Pclo,Cadps,Cspg5,Syt6,Syt7,Stx1b,Rapgef4,Sv2a,Stx19,Fbxl20,Syt11,Erc2,Rims3,Adcy1
13_Member	GO Biological Processes	GO:0060627	regulation of vesicle-mediated transport	-17.6751	-15.3748	43/568	11518,12322,12759,13193,13429,15444,16443,16500,17756,17957,17967,17999,18645,20362,20616,20617,20910,20977,20979,21803,22318,26875,27062,29873,50791,54524,54525,56216,56508,64009,67295,68566,72194,72685,73094,74205,216831,229521,234593,242662,269774,331461,432530	Add1,Camk2a,Clu,Dcx,Dnm1,Hpca,Itsn1,Kcnb1,Map2,Napb,Ncam1,Nedd4,Pfn2,Sept8,Snap91,Snca,Stxbp1,Syp,Syt1,Tgfb1,Vamp2,Pclo,Cadps,Cspg5,Magi2,Syt6,Syt7,Stx1b,Rapgef4,Syne1,Rab3c,Caly,Fbxl20,Dnajc6,Sgip1,Acsl3,Arhgap44,Syt11,Ndrg4,Rims3,Aak1,Il1rapl1,Adcy1
13_Member	GO Biological Processes	GO:0051650	establishment of vesicle localization	-18.3914	-16.0261	31/259	12322,13429,14183,16560,16572,16574,17756,17957,18645,19419,20614,20616,20617,20910,20977,20979,22318,26875,27062,29873,54525,56216,64051,68159,72194,110380,208943,229521,238988,242662,432530	Camk2a,Dnm1,Fgfr2,Kif1a,Kif5a,Kif5c,Map2,Napb,Pfn2,Rasgrp1,Snap25,Snap91,Snca,Stxbp1,Syp,Syt1,Vamp2,Pclo,Cadps,Cspg5,Syt7,Stx1b,Sv2a,Stx19,Fbxl20,Shroom2,Myo5c,Syt11,Erc2,Rims3,Adcy1
13_Member	GO Biological Processes	GO:0023061	signal release	-17.3623	-15.0834	41/524	12287,12322,12876,13839,14609,16443,16500,17957,18015,18212,18645,19894,20614,20616,20617,20910,20964,20965,20977,20979,22318,26875,27062,27204,27220,29873,54524,54525,56216,56508,60425,64051,68159,69638,72194,229521,238988,242662,268860,432530,545156	Cacna1b,Camk2a,Cpe,Epha5,Gja1,Itsn1,Kcnb1,Napb,Nf1,Ntrk2,Pfn2,Rph3a,Snap25,Snap91,Snca,Stxbp1,Syn1,Syn2,Syp,Syt1,Vamp2,Pclo,Cadps,Syn3,Cartpt,Cspg5,Syt6,Syt7,Stx1b,Rapgef4,Doc2g,Sv2a,Stx19,Enho,Fbxl20,Syt11,Erc2,Rims3,Abat,Adcy1,Kalrn
13_Member	GO Biological Processes	GO:0048489	synaptic vesicle transport	-18.827	-16.4215	27/177	12322,13429,14183,16572,16574,17756,17957,18645,20614,20616,20617,20910,20977,20979,22318,26875,27062,29873,54525,56216,64051,68159,72194,229521,238988,242662,432530	Camk2a,Dnm1,Fgfr2,Kif5a,Kif5c,Map2,Napb,Pfn2,Snap25,Snap91,Snca,Stxbp1,Syp,Syt1,Vamp2,Pclo,Cadps,Cspg5,Syt7,Stx1b,Sv2a,Stx19,Fbxl20,Syt11,Erc2,Rims3,Adcy1
13_Member	GO Biological Processes	GO:0097480	establishment of synaptic vesicle localization	-18.827	-16.4215	27/177	12322,13429,14183,16572,16574,17756,17957,18645,20614,20616,20617,20910,20977,20979,22318,26875,27062,29873,54525,56216,64051,68159,72194,229521,238988,242662,432530	Camk2a,Dnm1,Fgfr2,Kif5a,Kif5c,Map2,Napb,Pfn2,Snap25,Snap91,Snca,Stxbp1,Syp,Syt1,Vamp2,Pclo,Cadps,Cspg5,Syt7,Stx1b,Sv2a,Stx19,Fbxl20,Syt11,Erc2,Rims3,Adcy1
13_Member	GO Biological Processes	GO:0051648	vesicle localization	-25.7046	-22.8491	39/278	12322,12558,13429,14183,16560,16572,16574,17756,17957,18645,19419,20614,20616,20617,20910,20964,20965,20977,20979,22318,26875,27062,27204,29873,50791,54525,56216,64051,68159,72194,110380,208943,219228,229521,238988,242662,245537,432530,433485	Camk2a,Cdh2,Dnm1,Fgfr2,Kif1a,Kif5a,Kif5c,Map2,Napb,Pfn2,Rasgrp1,Snap25,Snap91,Snca,Stxbp1,Syn1,Syn2,Syp,Syt1,Vamp2,Pclo,Cadps,Syn3,Cspg5,Magi2,Syt7,Stx1b,Sv2a,Stx19,Fbxl20,Shroom2,Myo5c,Pcdh17,Syt11,Erc2,Rims3,Nlgn3,Adcy1,Syndig1
13_Member	GO Biological Processes	GO:0099003	vesicle-mediated transport in synapse	-25.4265	-22.5903	37/247	12322,13429,14183,15444,16443,16572,16574,17756,17957,17999,18196,18645,20614,20616,20617,20910,20977,20979,22318,26875,27062,29873,54524,54525,56216,64009,64051,68159,68566,72194,72685,74053,229521,238988,242662,245537,432530	Camk2a,Dnm1,Fgfr2,Hpca,Itsn1,Kif5a,Kif5c,Map2,Napb,Nedd4,Nsg1,Pfn2,Snap25,Snap91,Snca,Stxbp1,Syp,Syt1,Vamp2,Pclo,Cadps,Cspg5,Syt6,Syt7,Stx1b,Syne1,Sv2a,Stx19,Caly,Fbxl20,Dnajc6,Grip1,Syt11,Erc2,Rims3,Nlgn3,Adcy1
13_Member	GO Biological Processes	GO:0099504	synaptic vesicle cycle	-23.5649	-20.8441	34/224	12322,12558,13429,16443,17957,18645,20614,20616,20617,20910,20964,20965,20977,20979,22318,26875,27062,27204,29873,50791,54525,56216,56508,64051,68159,72194,72685,219228,229521,238988,242662,245537,432530,433485	Camk2a,Cdh2,Dnm1,Itsn1,Napb,Pfn2,Snap25,Snap91,Snca,Stxbp1,Syn1,Syn2,Syp,Syt1,Vamp2,Pclo,Cadps,Syn3,Cspg5,Magi2,Syt7,Stx1b,Rapgef4,Sv2a,Stx19,Fbxl20,Dnajc6,Pcdh17,Syt11,Erc2,Rims3,Nlgn3,Adcy1,Syndig1
13_Member	GO Biological Processes	GO:0099643	signal release from synapse	-22.6924	-20.0386	31/187	12287,12322,17957,18015,18212,18645,19894,20614,20616,20617,20910,20964,20965,20977,20979,22318,26875,27062,27204,29873,54524,54525,56216,60425,64051,68159,72194,229521,238988,242662,432530	Cacna1b,Camk2a,Napb,Nf1,Ntrk2,Pfn2,Rph3a,Snap25,Snap91,Snca,Stxbp1,Syn1,Syn2,Syp,Syt1,Vamp2,Pclo,Cadps,Syn3,Cspg5,Syt6,Syt7,Stx1b,Doc2g,Sv2a,Stx19,Fbxl20,Syt11,Erc2,Rims3,Adcy1
13_Member	GO Biological Processes	GO:0097479	synaptic vesicle localization	-27.401	-24.5042	35/188	12322,12558,13429,14183,16572,16574,17756,17957,18645,20614,20616,20617,20910,20964,20965,20977,20979,22318,26875,27062,27204,29873,50791,54525,56216,64051,68159,72194,219228,229521,238988,242662,245537,432530,433485	Camk2a,Cdh2,Dnm1,Fgfr2,Kif5a,Kif5c,Map2,Napb,Pfn2,Snap25,Snap91,Snca,Stxbp1,Syn1,Syn2,Syp,Syt1,Vamp2,Pclo,Cadps,Syn3,Cspg5,Magi2,Syt7,Stx1b,Sv2a,Stx19,Fbxl20,Pcdh17,Syt11,Erc2,Rims3,Nlgn3,Adcy1,Syndig1
13_Member	GO Biological Processes	GO:0001505	regulation of neurotransmitter levels	-21.8913	-19.3269	40/373	12287,12322,12759,14395,14415,14758,17957,18015,18212,18645,19894,20614,20616,20617,20910,20964,20965,20977,20979,22318,26875,27062,27204,29873,54525,56216,60425,64051,68159,72194,98660,214579,229521,236539,238988,242662,268860,269642,381290,432530	Cacna1b,Camk2a,Clu,Gabra2,Gad1,Gpm6b,Napb,Nf1,Ntrk2,Pfn2,Rph3a,Snap25,Snap91,Snca,Stxbp1,Syn1,Syn2,Syp,Syt1,Vamp2,Pclo,Cadps,Syn3,Cspg5,Syt7,Stx1b,Doc2g,Sv2a,Stx19,Fbxl20,Atp1a2,Aldh5a1,Syt11,Phgdh,Erc2,Rims3,Abat,Nat8l,Atp2b4,Adcy1
13_Member	GO Biological Processes	GO:0007269	neurotransmitter secretion	-21.6087	-19.0735	30/186	12287,12322,17957,18015,18212,18645,19894,20614,20616,20617,20910,20964,20965,20977,20979,22318,26875,27062,27204,29873,54525,56216,60425,64051,68159,72194,229521,238988,242662,432530	Cacna1b,Camk2a,Napb,Nf1,Ntrk2,Pfn2,Rph3a,Snap25,Snap91,Snca,Stxbp1,Syn1,Syn2,Syp,Syt1,Vamp2,Pclo,Cadps,Syn3,Cspg5,Syt7,Stx1b,Doc2g,Sv2a,Stx19,Fbxl20,Syt11,Erc2,Rims3,Adcy1
13_Member	GO Biological Processes	GO:0006836	neurotransmitter transport	-20.4638	-17.9983	35/298	12287,12322,14395,14758,17957,18015,18212,18645,19894,20614,20616,20617,20910,20964,20965,20977,20979,22318,26875,27062,27204,29873,54525,56216,60425,64051,68159,72194,98660,229521,238988,242662,268860,269642,432530	Cacna1b,Camk2a,Gabra2,Gpm6b,Napb,Nf1,Ntrk2,Pfn2,Rph3a,Snap25,Snap91,Snca,Stxbp1,Syn1,Syn2,Syp,Syt1,Vamp2,Pclo,Cadps,Syn3,Cspg5,Syt7,Stx1b,Doc2g,Sv2a,Stx19,Fbxl20,Atp1a2,Syt11,Erc2,Rims3,Abat,Nat8l,Adcy1
13_Member	GO Biological Processes	GO:0051640	organelle localization	-22.4906	-19.8725	50/598	12322,12390,12558,13429,14183,16500,16560,16572,16574,17755,17756,17762,17886,17957,17967,18039,18645,19419,20614,20616,20617,20910,20964,20965,20977,20979,22318,26875,27062,27204,29873,50791,54525,56216,64009,64051,67295,68159,72194,110380,208943,219228,229521,234593,235180,238988,242662,245537,432530,433485	Camk2a,Cav2,Cdh2,Dnm1,Fgfr2,Kcnb1,Kif1a,Kif5a,Kif5c,Map1b,Map2,Mapt,Myh9,Napb,Ncam1,Nefl,Pfn2,Rasgrp1,Snap25,Snap91,Snca,Stxbp1,Syn1,Syn2,Syp,Syt1,Vamp2,Pclo,Cadps,Syn3,Cspg5,Magi2,Syt7,Stx1b,Syne1,Sv2a,Rab3c,Stx19,Fbxl20,Shroom2,Myo5c,Pcdh17,Syt11,Ndrg4,Fez1,Erc2,Rims3,Nlgn3,Adcy1,Syndig1
14_Summary	GO Biological Processes	GO:0031646	positive regulation of neurological system process	-27.6316	-24.6889	12/82	12297,12424,14810,19699,20203,27220,56216,56508,108100,243961,245537,268860,64009,12064,12558,12876,14183,14184,14365,14402,14783,14812,14813,17242,18163,20191,20238,20617,20682,53614,75607,107351,380702,665113,14167,17967,26556,26558,54377,11931,12287,12293,12325,14609,18821,22003,56188,57440,98660,140492,208727,238161,279561,381290,14394,14395,14397,14405,14799,110886,14199,14400,14658,16476,16…	Cacnb3,Cck,Grin1,Reln,S100b,Cartpt,Stx1b,Rapgef4,Baiap2,Shank1,Nlgn3,Abat,Syne1,Bdnf,Cdh2,Cpe,Fgfr2,Fgfr3,Fzd3,Gabrb3,Grb10,Grin2b,Grin2c,Mdk,Ctnnd2,Ryr2,Atxn1,Snca,Sox9,Reck,Wnk2,Kank1,Shisa6,Tnik,Fgf12,Ncam1,Homer1,Homer3,Cacng4,Atp1b1,Cacna1b,Cacna2d1,Camk2g,Gja1,Pln,Tpm1,Fxyd1,Ehd3,Atp1a2,Kcnn2,Hdac4,Akap6,Wnk3,Atp2b4,Gabra1,Gabra2,Gabra4,Gabrg1,Gria1,Gabra5,Fhl1,Gabrb1,Glrb,Jun,Kcnb1,Kcnd2,M…
14_Member	GO Biological Processes	GO:0031646	positive regulation of neurological system process	-8.45052	-6.78155	12/82	12297,12424,14810,19699,20203,27220,56216,56508,108100,243961,245537,268860	Cacnb3,Cck,Grin1,Reln,S100b,Cartpt,Stx1b,Rapgef4,Baiap2,Shank1,Nlgn3,Abat
14_Member	GO Biological Processes	GO:2000463	positive regulation of excitatory postsynaptic potential	-5.85828	-4.44856	7/38	12297,14810,19699,56216,108100,243961,245537	Cacnb3,Grin1,Reln,Stx1b,Baiap2,Shank1,Nlgn3
14_Member	GO Biological Processes	GO:0098815	modulation of excitatory postsynaptic potential	-5.86166	-4.44911	8/54	12297,14810,19699,56216,64009,108100,243961,245537	Cacnb3,Grin1,Reln,Stx1b,Syne1,Baiap2,Shank1,Nlgn3
14_Member	GO Biological Processes	GO:1905114	cell surface receptor signaling pathway involved in cell-cell signaling	-9.31358	-7.57891	30/527	12064,12297,12558,12876,14183,14184,14365,14402,14783,14810,14812,14813,17242,18163,19699,20191,20238,20617,20682,53614,56216,64009,75607,107351,108100,243961,245537,268860,380702,665113	Bdnf,Cacnb3,Cdh2,Cpe,Fgfr2,Fgfr3,Fzd3,Gabrb3,Grb10,Grin1,Grin2b,Grin2c,Mdk,Ctnnd2,Reln,Ryr2,Atxn1,Snca,Sox9,Reck,Stx1b,Syne1,Wnk2,Kank1,Baiap2,Shank1,Nlgn3,Abat,Shisa6,Tnik
14_Member	GO Biological Processes	GO:0060079	excitatory postsynaptic potential	-9.22279	-7.49472	13/87	12064,12297,14810,14812,14813,19699,20238,20617,56216,64009,108100,243961,245537	Bdnf,Cacnb3,Grin1,Grin2b,Grin2c,Reln,Atxn1,Snca,Stx1b,Syne1,Baiap2,Shank1,Nlgn3
14_Member	GO Biological Processes	GO:0099565	chemical synaptic transmission, postsynaptic	-10.7747	-8.93857	15/97	12064,12297,14402,14810,14812,14813,19699,20238,20617,56216,64009,108100,243961,245537,268860	Bdnf,Cacnb3,Gabrb3,Grin1,Grin2b,Grin2c,Reln,Atxn1,Snca,Stx1b,Syne1,Baiap2,Shank1,Nlgn3,Abat
14_Member	GO Biological Processes	GO:0031644	regulation of neurological system process	-10.735	-8.90449	19/174	12297,12424,14167,14810,17967,19699,20203,26556,26558,27220,54377,56216,56508,64009,108100,243961,245537,268860,380702	Cacnb3,Cck,Fgf12,Grin1,Ncam1,Reln,S100b,Homer1,Homer3,Cartpt,Cacng4,Stx1b,Rapgef4,Syne1,Baiap2,Shank1,Nlgn3,Abat,Shisa6
14_Member	GO Biological Processes	GO:0044057	regulation of system process	-11.1436	-9.2822	35/598	11931,12287,12293,12297,12325,12424,14167,14609,14810,17967,18821,19699,20191,20203,22003,26556,26558,27220,54377,56188,56216,56508,57440,64009,98660,108100,140492,208727,238161,243961,245537,268860,279561,380702,381290	Atp1b1,Cacna1b,Cacna2d1,Cacnb3,Camk2g,Cck,Fgf12,Gja1,Grin1,Ncam1,Pln,Reln,Ryr2,S100b,Tpm1,Homer1,Homer3,Cartpt,Cacng4,Fxyd1,Stx1b,Rapgef4,Ehd3,Syne1,Atp1a2,Baiap2,Kcnn2,Hdac4,Akap6,Shank1,Nlgn3,Abat,Wnk3,Shisa6,Atp2b4
14_Member	GO Biological Processes	GO:0060078	regulation of postsynaptic membrane potential	-16.5616	-14.3664	21/113	12064,12297,14394,14395,14397,14402,14405,14799,14810,14812,14813,19699,20238,20617,56216,64009,108100,110886,243961,245537,268860	Bdnf,Cacnb3,Gabra1,Gabra2,Gabra4,Gabrb3,Gabrg1,Gria1,Grin1,Grin2b,Grin2c,Reln,Atxn1,Snca,Stx1b,Syne1,Baiap2,Gabra5,Shank1,Nlgn3,Abat
14_Member	GO Biological Processes	GO:0042391	regulation of membrane potential	-27.6316	-24.6889	49/440	11931,12064,12293,12297,12424,14167,14199,14394,14395,14397,14400,14402,14405,14609,14658,14799,14810,14812,14813,16476,16500,16508,17762,18212,19242,19699,20191,20238,20617,56188,56216,56508,56772,57440,64009,68943,108100,110862,110886,140492,232975,238161,242662,243961,245537,268345,268860,319504,545622	Atp1b1,Bdnf,Cacna2d1,Cacnb3,Cck,Fgf12,Fhl1,Gabra1,Gabra2,Gabra4,Gabrb1,Gabrb3,Gabrg1,Gja1,Glrb,Gria1,Grin1,Grin2b,Grin2c,Jun,Kcnb1,Kcnd2,Mapt,Ntrk2,Ptn,Reln,Ryr2,Atxn1,Snca,Fxyd1,Stx1b,Rapgef4,Mllt11,Ehd3,Syne1,Pink1,Baiap2,Kcnq3,Gabra5,Kcnn2,Atp1a3,Akap6,Rims3,Shank1,Nlgn3,Kcnc2,Abat,Nrcam,Ptpn3
15_Summary	GO Biological Processes	GO:0001508	action potential	-7.89474	-6.26972	14/132	12293,12297,14167,14799,14812,16500,16508,18212,20191,56508,140492,268345,319504,545622,14609,18821,27220,54377,57440	Cacna2d1,Cacnb3,Fgf12,Gria1,Grin2b,Kcnb1,Kcnd2,Ntrk2,Ryr2,Rapgef4,Kcnn2,Kcnc2,Nrcam,Ptpn3,Gja1,Pln,Cartpt,Cacng4,Ehd3
15_Member	GO Biological Processes	GO:0001508	action potential	-7.89474	-6.26972	14/132	12293,12297,14167,14799,14812,16500,16508,18212,20191,56508,140492,268345,319504,545622	Cacna2d1,Cacnb3,Fgf12,Gria1,Grin2b,Kcnb1,Kcnd2,Ntrk2,Ryr2,Rapgef4,Kcnn2,Kcnc2,Nrcam,Ptpn3
15_Member	GO Biological Processes	GO:0035637	multicellular organismal signaling	-7.5259	-5.93332	14/141	12293,14167,14609,14799,16508,18212,18821,20191,27220,54377,56508,57440,140492,319504	Cacna2d1,Fgf12,Gja1,Gria1,Kcnd2,Ntrk2,Pln,Ryr2,Cartpt,Cacng4,Rapgef4,Ehd3,Kcnn2,Nrcam
15_Member	GO Biological Processes	GO:0098900	regulation of action potential	-4.59304	-3.35009	7/58	12293,12297,14167,16500,20191,56508,545622	Cacna2d1,Cacnb3,Fgf12,Kcnb1,Ryr2,Rapgef4,Ptpn3
15_Member	GO Biological Processes	GO:0019226	transmission of nerve impulse	-4.22775	-3.02986	8/89	14167,14799,16508,18212,27220,54377,56508,319504	Fgf12,Gria1,Kcnd2,Ntrk2,Cartpt,Cacng4,Rapgef4,Nrcam
16_Summary	GO Biological Processes	GO:0043112	receptor metabolic process	-7.82427	-6.20616	17/205	13429,14799,14800,15444,17957,17999,18196,20614,20617,21803,50791,53618,53623,54377,57440,64009,68566	Dnm1,Gria1,Gria2,Hpca,Napb,Nedd4,Nsg1,Snap25,Snca,Tgfb1,Magi2,Fut8,Gria3,Cacng4,Ehd3,Syne1,Caly
16_Member	GO Biological Processes	GO:0043112	receptor metabolic process	-7.82427	-6.20616	17/205	13429,14799,14800,15444,17957,17999,18196,20614,20617,21803,50791,53618,53623,54377,57440,64009,68566	Dnm1,Gria1,Gria2,Hpca,Napb,Nedd4,Nsg1,Snap25,Snca,Tgfb1,Magi2,Fut8,Gria3,Cacng4,Ehd3,Syne1,Caly
16_Member	GO Biological Processes	GO:0031623	receptor internalization	-6.86021	-5.31553	7/126	13429,14799,14800,17957,17999,20614,20617	Dnm1,Gria1,Gria2,Napb,Nedd4,Snap25,Snca
16_Member	GO Biological Processes	GO:0001919	regulation of receptor recycling	-5.69848	-4.31617	4/29	14799,14800,20617,53623	Gria1,Gria2,Snca,Gria3
16_Member	GO Biological Processes	GO:0001881	receptor recycling	-5.12454	-3.80918	4/40	14799,14800,20617,53623	Gria1,Gria2,Snca,Gria3
17_Summary	GO Biological Processes	GO:0051345	positive regulation of hydrolase activity	-7.76099	-6.14969	27/510	11931,12323,12390,12424,14183,14184,14360,14810,14812,15444,18015,18645,19417,19419,20191,20617,22003,22038,50791,68097,68943,69635,101540,109700,170826,382253,545156,17957,18821,71994	Atp1b1,Camk2b,Cav2,Cck,Fgfr2,Fgfr3,Fyn,Grin1,Grin2b,Hpca,Nf1,Pfn2,Rasgrf1,Rasgrp1,Ryr2,Snca,Tpm1,Plscr1,Magi2,Dynll2,Pink1,Dapk1,Prkd2,Itga1,Ppargc1b,Cdkl5,Kalrn,Napb,Pln,Cnn3
17_Member	GO Biological Processes	GO:0051345	positive regulation of hydrolase activity	-7.76099	-6.14969	27/510	11931,12323,12390,12424,14183,14184,14360,14810,14812,15444,18015,18645,19417,19419,20191,20617,22003,22038,50791,68097,68943,69635,101540,109700,170826,382253,545156	Atp1b1,Camk2b,Cav2,Cck,Fgfr2,Fgfr3,Fyn,Grin1,Grin2b,Hpca,Nf1,Pfn2,Rasgrf1,Rasgrp1,Ryr2,Snca,Tpm1,Plscr1,Magi2,Dynll2,Pink1,Dapk1,Prkd2,Itga1,Ppargc1b,Cdkl5,Kalrn
17_Member	GO Biological Processes	GO:0043462	regulation of ATPase activity	-6.38672	-4.89895	9/63	11931,17957,18645,18821,20191,22003,22038,68097,71994	Atp1b1,Napb,Pfn2,Pln,Ryr2,Tpm1,Plscr1,Dynll2,Cnn3
17_Member	GO Biological Processes	GO:0032781	positive regulation of ATPase activity	-4.68994	-3.43406	6/38	11931,18645,20191,22003,22038,68097	Atp1b1,Pfn2,Ryr2,Tpm1,Plscr1,Dynll2
18_Summary	GO Biological Processes	GO:0070201	regulation of establishment of protein localization	-7.55409	-5.95718	33/740	11815,12297,13839,14360,14609,15444,15505,16500,17242,17762,18015,19122,19419,20362,20614,20616,20742,21803,22318,27220,50754,54525,56508,59020,66214,68943,69638,72322,74205,216831,224008,229521,268860,12349,16443,545156,13867,14167,14758,14783,17755,17999,18821,20617,56216,75607,98660,279561,331461	Apod,Cacnb3,Epha5,Fyn,Gja1,Hpca,Hsph1,Kcnb1,Mdk,Mapt,Nf1,Prnp,Rasgrp1,Sept8,Snap25,Snap91,Sptbn1,Tgfb1,Vamp2,Cartpt,Fbxw7,Syt7,Rapgef4,Pdzk1,Rgcc,Pink1,Enho,Xpo5,Acsl3,Arhgap44,Spidr,Syt11,Abat,Car2,Itsn1,Kalrn,Erbb3,Fgf12,Gpm6b,Grb10,Map1b,Nedd4,Pln,Snca,Stx1b,Wnk2,Atp1a2,Wnk3,Il1rapl1
18_Member	GO Biological Processes	GO:0070201	regulation of establishment of protein localization	-7.55409	-5.95718	33/740	11815,12297,13839,14360,14609,15444,15505,16500,17242,17762,18015,19122,19419,20362,20614,20616,20742,21803,22318,27220,50754,54525,56508,59020,66214,68943,69638,72322,74205,216831,224008,229521,268860	Apod,Cacnb3,Epha5,Fyn,Gja1,Hpca,Hsph1,Kcnb1,Mdk,Mapt,Nf1,Prnp,Rasgrp1,Sept8,Snap25,Snap91,Sptbn1,Tgfb1,Vamp2,Cartpt,Fbxw7,Syt7,Rapgef4,Pdzk1,Rgcc,Pink1,Enho,Xpo5,Acsl3,Arhgap44,Spidr,Syt11,Abat
18_Member	GO Biological Processes	GO:0090087	regulation of peptide transport	-6.91249	-5.36275	32/749	11815,12297,12349,13839,14360,14609,15444,16443,16500,17242,18015,19122,19419,20362,20616,20742,21803,22318,27220,50754,54525,56508,59020,66214,68943,69638,72322,74205,216831,229521,268860,545156	Apod,Cacnb3,Car2,Epha5,Fyn,Gja1,Hpca,Itsn1,Kcnb1,Mdk,Nf1,Prnp,Rasgrp1,Sept8,Snap91,Sptbn1,Tgfb1,Vamp2,Cartpt,Fbxw7,Syt7,Rapgef4,Pdzk1,Rgcc,Pink1,Enho,Xpo5,Acsl3,Arhgap44,Syt11,Abat,Kalrn
18_Member	GO Biological Processes	GO:0051051	negative regulation of transport	-6.12848	-4.67723	25/540	11815,12297,13867,14167,14758,14783,16500,17755,17762,17999,18015,18821,20617,21803,27220,56216,66214,69638,75607,98660,229521,268860,279561,331461,545156	Apod,Cacnb3,Erbb3,Fgf12,Gpm6b,Grb10,Kcnb1,Map1b,Mapt,Nedd4,Nf1,Pln,Snca,Tgfb1,Cartpt,Stx1b,Rgcc,Enho,Wnk2,Atp1a2,Syt11,Abat,Wnk3,Il1rapl1,Kalrn
18_Member	GO Biological Processes	GO:0051223	regulation of protein transport	-5.93537	-4.512	29/708	11815,12297,13839,14360,14609,15444,16500,17242,18015,19122,19419,20362,20616,20742,21803,22318,27220,50754,54525,56508,59020,66214,68943,69638,72322,74205,216831,229521,268860	Apod,Cacnb3,Epha5,Fyn,Gja1,Hpca,Kcnb1,Mdk,Nf1,Prnp,Rasgrp1,Sept8,Snap91,Sptbn1,Tgfb1,Vamp2,Cartpt,Fbxw7,Syt7,Rapgef4,Pdzk1,Rgcc,Pink1,Enho,Xpo5,Acsl3,Arhgap44,Syt11,Abat
19_Summary	GO Biological Processes	GO:0030336	negative regulation of cell migration	-6.84161	-5.30053	18/268	11815,15184,18015,18645,18795,19017,19242,21803,22003,22240,50791,53614,56177,66214,72349,107351,110532,234593,108071,268902	Apod,Hdac5,Nf1,Pfn2,Plcb1,Ppargc1a,Ptn,Tgfb1,Tpm1,Dpysl3,Magi2,Reck,Olfm1,Rgcc,Dusp3,Kank1,Adarb1,Ndrg4,Grm5,Robo2
19_Member	GO Biological Processes	GO:0030336	negative regulation of cell migration	-6.84161	-5.30053	18/268	11815,15184,18015,18645,18795,19017,19242,21803,22003,22240,50791,53614,56177,66214,72349,107351,110532,234593	Apod,Hdac5,Nf1,Pfn2,Plcb1,Ppargc1a,Ptn,Tgfb1,Tpm1,Dpysl3,Magi2,Reck,Olfm1,Rgcc,Dusp3,Kank1,Adarb1,Ndrg4
19_Member	GO Biological Processes	GO:0040013	negative regulation of locomotion	-6.76684	-5.23641	20/332	11815,15184,18015,18645,18795,19017,19242,21803,22003,22240,50791,53614,56177,66214,72349,107351,108071,110532,234593,268902	Apod,Hdac5,Nf1,Pfn2,Plcb1,Ppargc1a,Ptn,Tgfb1,Tpm1,Dpysl3,Magi2,Reck,Olfm1,Rgcc,Dusp3,Kank1,Grm5,Adarb1,Ndrg4,Robo2
19_Member	GO Biological Processes	GO:2000146	negative regulation of cell motility	-6.53574	-5.02982	18/281	11815,15184,18015,18645,18795,19017,19242,21803,22003,22240,50791,53614,56177,66214,72349,107351,110532,234593	Apod,Hdac5,Nf1,Pfn2,Plcb1,Ppargc1a,Ptn,Tgfb1,Tpm1,Dpysl3,Magi2,Reck,Olfm1,Rgcc,Dusp3,Kank1,Adarb1,Ndrg4
19_Member	GO Biological Processes	GO:0051271	negative regulation of cellular component movement	-5.79647	-4.39516	18/316	11815,15184,18015,18645,18795,19017,19242,21803,22003,22240,50791,53614,56177,66214,72349,107351,110532,234593	Apod,Hdac5,Nf1,Pfn2,Plcb1,Ppargc1a,Ptn,Tgfb1,Tpm1,Dpysl3,Magi2,Reck,Olfm1,Rgcc,Dusp3,Kank1,Adarb1,Ndrg4
20_Summary	GO Biological Processes	GO:0046777	protein autophosphorylation	-6.79596	-5.26083	17/241	12305,12322,12323,12325,14183,14184,14360,16476,18212,68943,69635,75607,101540,269774,279561,382253,665113	Ddr1,Camk2a,Camk2b,Camk2g,Fgfr2,Fgfr3,Fyn,Jun,Ntrk2,Pink1,Dapk1,Wnk2,Prkd2,Aak1,Wnk3,Cdkl5,Tnik
20_Member	GO Biological Processes	GO:0046777	protein autophosphorylation	-6.79596	-5.26083	17/241	12305,12322,12323,12325,14183,14184,14360,16476,18212,68943,69635,75607,101540,269774,279561,382253,665113	Ddr1,Camk2a,Camk2b,Camk2g,Fgfr2,Fgfr3,Fyn,Jun,Ntrk2,Pink1,Dapk1,Wnk2,Prkd2,Aak1,Wnk3,Cdkl5,Tnik
